# Supplementary material for: LncRNA PCED1B-AS1 mediates miR-3681-3p/MAP2K7 axis to promote metastasis, invasion and EMT in gastric cancer
Source: Biol Direct. 2024 May 2;19:34. doi: 10.1186/s13062-024-00468-z (PMC11064384; doi:10.1186/s13062-024-00468-z)
Supplement: Supplementary file 2 — Additional file 2. Mass spectrometry analysis. [file 13062_2024_468_MOESM2_ESM.xlsx]

## Sheet: AGS
Protein Group	Protein ID	Accession	Significance	Coverage (%)	#Peptides	#Unique	PTM	Avg. Mass	Description	Si	NC	Fold Change Ratio	Fold Change
16	11	P68371	2.12	85	127	2	Carbamidomethylation; Deamidation (NQ); Oxidation (M)	49831	Tubulin beta-4B chain OS=Homo sapiens OX=9606 GN=TUBB4B PE=1 SV=1	0	528000	0	#NUM!
61	687	Q14568	4.34	48	32	2	Carbamidomethylation; Deamidation (NQ)	39365	Heat shock protein HSP 90-alpha A2 OS=Homo sapiens OX=9606 GN=HSP90AA2P PE=1 SV=2	0	6020000	0	#NUM!
988	549	P11498	2.23	1	1	1		129634	Pyruvate carboxylase mitochondrial OS=Homo sapiens OX=9606 GN=PC PE=1 SV=2	0	435000	0	#NUM!
1248	1070	Q9UHD9	2.23	19	13	1	Deamidation (NQ); Oxidation (M); Acetylation (Protein N-term)	65696	Ubiquilin-2 OS=Homo sapiens OX=9606 GN=UBQLN2 PE=1 SV=2	0	2040000	0	#NUM!
1891	3064	Q9UNP9	2.23	12	6	1		33431	Peptidyl-prolyl cis-trans isomerase E OS=Homo sapiens OX=9606 GN=PPIE PE=1 SV=1	0	703000	0	#NUM!
1954	2017	Q12873	2.23	4	9	1	Carbamidomethylation	226590	Chromodomain-helicase-DNA-binding protein 3 OS=Homo sapiens OX=9606 GN=CHD3 PE=1 SV=3	0	219000	0	#NUM!
2421	3273	Q9UPN6	2.23	3	4	1	Carbamidomethylation	140519	SR-related and CTD-associated factor 8 OS=Homo sapiens OX=9606 GN=SCAF8 PE=1 SV=1	0	150000	0	#NUM!
2493	2414	P11802	2.23	10	4	1	Carbamidomethylation	33730	Cyclin-dependent kinase 4 OS=Homo sapiens OX=9606 GN=CDK4 PE=1 SV=2	0	494000	0	#NUM!
2597	2858	Q12974	2.23	20	2	1	Carbamidomethylation	19127	Protein tyrosine phosphatase type IVA 2 OS=Homo sapiens OX=9606 GN=PTP4A2 PE=1 SV=1	0	969000	0	#NUM!
2612	2416	Q92947	2.24	5	1	1		48127	Glutaryl-CoA dehydrogenase mitochondrial OS=Homo sapiens OX=9606 GN=GCDH PE=1 SV=1	0	2500000	0	#NUM!
2832	2670	Q9BWH6	2.23	1	1	1		152754	RNA polymerase II-associated protein 1 OS=Homo sapiens OX=9606 GN=RPAP1 PE=1 SV=3	0	1010000	0	#NUM!
2917	2820	Q5VZF2	2.23	9	2	1	Carbamidomethylation	40518	Muscleblind-like protein 2 OS=Homo sapiens OX=9606 GN=MBNL2 PE=1 SV=2	0	1950000	0	#NUM!
3088	3568	Q03001	2.23	1	4	1	Carbamidomethylation	860679	Dystonin OS=Homo sapiens OX=9606 GN=DST PE=1 SV=4	0	162000	0	#NUM!
3105	4291	Q96RL7	2.23	0	1	1		360277	Vacuolar protein sorting-associated protein 13A OS=Homo sapiens OX=9606 GN=VPS13A PE=1 SV=2	0	161000	0	#NUM!
3455	3420	O95425	2.23	1	1	1		247744	Supervillin OS=Homo sapiens OX=9606 GN=SVIL PE=1 SV=2	0	698000	0	#NUM!
3482	3351	Q03519	5.87	4	2	2		75664	Antigen peptide transporter 2 OS=Homo sapiens OX=9606 GN=TAP2 PE=1 SV=1	0	1590000	0	#NUM!
3541	2734	Q5F1R6	2.23	5	1	1	Carbamidomethylation	62028	DnaJ homolog subfamily C member 21 OS=Homo sapiens OX=9606 GN=DNAJC21 PE=1 SV=2	0	1160000	0	#NUM!
3651	3417	Q8IYS1	2.23	4	1	1		47776	Peptidase M20 domain-containing protein 2 OS=Homo sapiens OX=9606 GN=PM20D2 PE=1 SV=2	0	2120000	0	#NUM!
3737	3950	Q15910	5.77	4	2	2	Carbamidomethylation	85363	Histone-lysine N-methyltransferase EZH2 OS=Homo sapiens OX=9606 GN=EZH2 PE=1 SV=2	0	952000	0	#NUM!
3745	3731	Q8N806	2.23	3	1	1		47999	Putative E3 ubiquitin-protein ligase UBR7 OS=Homo sapiens OX=9606 GN=UBR7 PE=1 SV=2	0	1450000	0	#NUM!
3754	3951	Q8NFC6	2.23	0	1	1		330467	Biorientation of chromosomes in cell division protein 1-like 1 OS=Homo sapiens OX=9606 GN=BOD1L1 PE=1 SV=2	0	600000	0	#NUM!
3760	3974	O15066	2.23	4	2	1		85125	Kinesin-like protein KIF3B OS=Homo sapiens OX=9606 GN=KIF3B PE=1 SV=1	0	239000	0	#NUM!
3772	3246	Q9NS87	5.66	2	2	2		160159	Kinesin-like protein KIF15 OS=Homo sapiens OX=9606 GN=KIF15 PE=1 SV=1	0	486000	0	#NUM!
3780	3896	Q9UJX4	2.23	2	1	1		85077	Anaphase-promoting complex subunit 5 OS=Homo sapiens OX=9606 GN=ANAPC5 PE=1 SV=2	0	558000	0	#NUM!
3791	4344	Q9NSV4	2.23	1	1	1	Carbamidomethylation	136926	Protein diaphanous homolog 3 OS=Homo sapiens OX=9606 GN=DIAPH3 PE=1 SV=4	0	148000	0	#NUM!
3844	3219	Q9P0J1	5.85	4	2	2	Carbamidomethylation	61054	[Pyruvate dehydrogenase [acetyl-transferring]]-phosphatase 1 mitochondrial OS=Homo sapiens OX=9606 GN=PDP1 PE=1 SV=3	0	1440000	0	#NUM!
3861	3589	O14733	2.23	3	1	1		47485	Dual specificity mitogen-activated protein kinase kinase 7 OS=Homo sapiens OX=9606 GN=MAP2K7 PE=1 SV=2	0	292000	0	#NUM!
3952	4522	O14920	2.23	1	1	1		86564	Inhibitor of nuclear factor kappa-B kinase subunit beta OS=Homo sapiens OX=9606 GN=IKBKB PE=1 SV=1	0	175000	0	#NUM!
3975	3961	Q9NVP2	2.24	12	2	1		22434	Histone chaperone ASF1B OS=Homo sapiens OX=9606 GN=ASF1B PE=1 SV=1	0	2610000	0	#NUM!
3995	4164	Q9UHY1	2.24	2	1	1		59845	Nuclear receptor-binding protein OS=Homo sapiens OX=9606 GN=NRBP1 PE=1 SV=1	0	10600000	0	#NUM!
4014	3726	Q8WXA9	2.23	3	1	1	Deamidation (NQ)	59380	Splicing regulatory glutamine/lysine-rich protein 1 OS=Homo sapiens OX=9606 GN=SREK1 PE=1 SV=1	0	690000	0	#NUM!
4042	4054	P29372	2.23	5	1	1		32869	DNA-3-methyladenine glycosylase OS=Homo sapiens OX=9606 GN=MPG PE=1 SV=3	0	1810000	0	#NUM!
4047	4632	Q03169	2.23	1	1	1		72661	Tumor necrosis factor alpha-induced protein 2 OS=Homo sapiens OX=9606 GN=TNFAIP2 PE=2 SV=2	0	495000	0	#NUM!
4057	4296	P03915	2.23	2	1	1		67027	NADH-ubiquinone oxidoreductase chain 5 OS=Homo sapiens OX=9606 GN=MT-ND5 PE=1 SV=2	0	630000	0	#NUM!
4070	5559	Q9BQ15	2.23	4	1	1	Carbamidomethylation	22338	SOSS complex subunit B1 OS=Homo sapiens OX=9606 GN=NABP2 PE=1 SV=1	0	866000	0	#NUM!
4119	5139	Q9P1Y5	5.82	2	2	2		134750	Calmodulin-regulated spectrin-associated protein 3 OS=Homo sapiens OX=9606 GN=CAMSAP3 PE=1 SV=2	0	1210000	0	#NUM!
4133	4293	Q9NYH9	6.12	4	2	2		70194	U3 small nucleolar RNA-associated protein 6 homolog OS=Homo sapiens OX=9606 GN=UTP6 PE=2 SV=2	0	5780000	0	#NUM!
4134	4694	Q5VSL9	2.23	3	2	1		95576	Striatin-interacting protein 1 OS=Homo sapiens OX=9606 GN=STRIP1 PE=1 SV=1	0	954000	0	#NUM!
4135	5906	P27449	2.24	12	1	1		15736	V-type proton ATPase 16 kDa proteolipid subunit OS=Homo sapiens OX=9606 GN=ATP6V0C PE=1 SV=1	0	6870000	0	#NUM!
4137	4483	P04004	2.23	8	3	1		54306	Vitronectin OS=Homo sapiens OX=9606 GN=VTN PE=1 SV=1	0	956000	0	#NUM!
4160	4438	Q13111	2.23	1	1	1		106910	Chromatin assembly factor 1 subunit A OS=Homo sapiens OX=9606 GN=CHAF1A PE=1 SV=3	0	413000	0	#NUM!
4199	4918	Q8NBK3	2.23	4	1	1		40556	Formylglycine-generating enzyme OS=Homo sapiens OX=9606 GN=SUMF1 PE=1 SV=3	0	828000	0	#NUM!
4232	4545	P17544	2.22	2	1	1		52967	Cyclic AMP-dependent transcription factor ATF-7 OS=Homo sapiens OX=9606 GN=ATF7 PE=1 SV=2	0	57200	0	#NUM!
4299	4762	Q8NEY8	2.23	3	2	1		52737	Periphilin-1 OS=Homo sapiens OX=9606 GN=PPHLN1 PE=1 SV=2	0	358000	0	#NUM!
4329	4313	Q15262	5.91	2	2	2	Carbamidomethylation	162101	Receptor-type tyrosine-protein phosphatase kappa OS=Homo sapiens OX=9606 GN=PTPRK PE=1 SV=2	0	1950000	0	#NUM!
4332	4791	Q9HCG8	2.23	1	1	1		105466	Pre-mRNA-splicing factor CWC22 homolog OS=Homo sapiens OX=9606 GN=CWC22 PE=1 SV=3	0	527000	0	#NUM!
4337	4406	O43318	2.23	3	1	1		67196	Mitogen-activated protein kinase kinase kinase 7 OS=Homo sapiens OX=9606 GN=MAP3K7 PE=1 SV=1	0	291000	0	#NUM!
4340	4872	O75145	2.22	2	2	1	Carbamidomethylation	133496	Liprin-alpha-3 OS=Homo sapiens OX=9606 GN=PPFIA3 PE=1 SV=3	0	94700	0	#NUM!
4356	4270	Q8N3D4	2.22	2	2	1		161854	EH domain-binding protein 1-like protein 1 OS=Homo sapiens OX=9606 GN=EHBP1L1 PE=1 SV=2	0	83100	0	#NUM!
4365	4847	Q9Y3S2	2.23	3	1	1	Carbamidomethylation	36201	Zinc finger protein 330 OS=Homo sapiens OX=9606 GN=ZNF330 PE=1 SV=1	0	924000	0	#NUM!
4366	4850	Q9H0K6	2.23	2	1	1		80701	Pseudouridylate synthase 7 homolog-like protein OS=Homo sapiens OX=9606 GN=PUS7L PE=1 SV=1	0	690000	0	#NUM!
4389	4808	O15162	2.23	3	1	1	Carbamidomethylation	35049	Phospholipid scramblase 1 OS=Homo sapiens OX=9606 GN=PLSCR1 PE=1 SV=1	0	284000	0	#NUM!
4398	4612	Q15334	5.79	3	2	2		115418	Lethal(2) giant larvae protein homolog 1 OS=Homo sapiens OX=9606 GN=LLGL1 PE=1 SV=3	0	1040000	0	#NUM!
4416	4949	Q8TB37	5.73	9	2	2		34083	Iron-sulfur protein NUBPL OS=Homo sapiens OX=9606 GN=NUBPL PE=1 SV=3	0	736000	0	#NUM!
4442	5473	Q8N9N8	2.23	10	1	1		19053	Probable RNA-binding protein EIF1AD OS=Homo sapiens OX=9606 GN=EIF1AD PE=1 SV=1	0	1050000	0	#NUM!
4448	6232	Q8NC54	2.23	5	1	1		29235	Keratinocyte-associated transmembrane protein 2 OS=Homo sapiens OX=9606 GN=KCT2 PE=1 SV=2	0	1990000	0	#NUM!
4450	7156	O00488	2.24	15	1	1		15199	Zinc finger protein 593 OS=Homo sapiens OX=9606 GN=ZNF593 PE=1 SV=2	0	4410000	0	#NUM!
4453	7850	Q9NX18	2.23	7	1	1		19599	Succinate dehydrogenase assembly factor 2 mitochondrial OS=Homo sapiens OX=9606 GN=SDHAF2 PE=1 SV=1	0	1330000	0	#NUM!
4472	8901	Q9BUM1	2.24	6	1	1	Carbamidomethylation	38735	Glucose-6-phosphatase 3 OS=Homo sapiens OX=9606 GN=G6PC3 PE=1 SV=2	0	2570000	0	#NUM!
4481	7727	Q86WX3	2.24	10	1	1		15434	Active regulator of SIRT1 OS=Homo sapiens OX=9606 GN=RPS19BP1 PE=1 SV=1	0	2560000	0	#NUM!
4488	5021	Q16787	2.23	1	2	1		366650	Laminin subunit alpha-3 OS=Homo sapiens OX=9606 GN=LAMA3 PE=1 SV=2	0	132000	0	#NUM!
4490	4727	Q9H792	2.23	1	1	1	Carbamidomethylation	193105	Inactive tyrosine-protein kinase PEAK1 OS=Homo sapiens OX=9606 GN=PEAK1 PE=1 SV=4	0	1230000	0	#NUM!
4496	4408	Q68CP9	2.23	1	1	1		197390	AT-rich interactive domain-containing protein 2 OS=Homo sapiens OX=9606 GN=ARID2 PE=1 SV=2	0	1160000	0	#NUM!
4498	4785	P30260	2.23	1	1	1		91867	Cell division cycle protein 27 homolog OS=Homo sapiens OX=9606 GN=CDC27 PE=1 SV=2	0	334000	0	#NUM!
4501	4609	Q9Y6D9	2.23	3	1	1		83067	Mitotic spindle assembly checkpoint protein MAD1 OS=Homo sapiens OX=9606 GN=MAD1L1 PE=1 SV=2	0	1140000	0	#NUM!
4502	5064	Q8WWQ0	2.23	1	2	1		206688	PH-interacting protein OS=Homo sapiens OX=9606 GN=PHIP PE=1 SV=2	0	629000	0	#NUM!
4504	4841	Q9NYV6	2.23	1	1	1		74107	RNA polymerase I-specific transcription initiation factor RRN3 OS=Homo sapiens OX=9606 GN=RRN3 PE=1 SV=1	0	222000	0	#NUM!
4515	5155	Q9Y4K4	5.72	3	2	2		95024	Mitogen-activated protein kinase kinase kinase kinase 5 OS=Homo sapiens OX=9606 GN=MAP4K5 PE=1 SV=2	0	712000	0	#NUM!
4519	6017	Q68CR1	2.23	1	1	1		128567	Protein sel-1 homolog 3 OS=Homo sapiens OX=9606 GN=SEL1L3 PE=1 SV=2	0	207000	0	#NUM!
4540	5319	Q9UJX5	2.23	2	1	1	Carbamidomethylation	92116	Anaphase-promoting complex subunit 4 OS=Homo sapiens OX=9606 GN=ANAPC4 PE=1 SV=2	0	230000	0	#NUM!
4546	4728	Q9Y303	2.23	3	1	1	Carbamidomethylation	43748	N-acetylglucosamine-6-phosphate deacetylase OS=Homo sapiens OX=9606 GN=AMDHD2 PE=1 SV=2	0	751000	0	#NUM!
4580	5470	Q68CQ7	2.23	3	1	1		41935	Glycosyltransferase 8 domain-containing protein 1 OS=Homo sapiens OX=9606 GN=GLT8D1 PE=1 SV=2	0	434000	0	#NUM!
4585	6080	Q9Y5V0	2.24	14	1	1	Carbamidomethylation	8498	Zinc finger protein 706 OS=Homo sapiens OX=9606 GN=ZNF706 PE=1 SV=1	0	2940000	0	#NUM!
4600	5019	Q12929	2.23	2	1	1		91882	Epidermal growth factor receptor kinase substrate 8 OS=Homo sapiens OX=9606 GN=EPS8 PE=1 SV=1	0	1230000	0	#NUM!
4601	5147	Q9H0R6	2.23	2	1	1		57461	Glutamyl-tRNA(Gln) amidotransferase subunit A mitochondrial OS=Homo sapiens OX=9606 GN=QRSL1 PE=1 SV=2	0	757000	0	#NUM!
4639	6434	Q8TBP6	2.23	4	1	1		38125	Solute carrier family 25 member 40 OS=Homo sapiens OX=9606 GN=SLC25A40 PE=1 SV=1	0	147000	0	#NUM!
4646	4912	Q8IYU8	2.23	3	1	1		49666	Calcium uptake protein 2 mitochondrial OS=Homo sapiens OX=9606 GN=MICU2 PE=1 SV=2	0	709000	0	#NUM!
4650	5205	Q05932	2.23	3	1	1		64609	Folylpolyglutamate synthase mitochondrial OS=Homo sapiens OX=9606 GN=FPGS PE=1 SV=3	0	231000	0	#NUM!
4676	5686	P23511	2.23	5	1	1		36877	Nuclear transcription factor Y subunit alpha OS=Homo sapiens OX=9606 GN=NFYA PE=1 SV=2	0	125000	0	#NUM!
4683	6544	Q8N697	2.23	2	1	1	Carbamidomethylation	62034	Solute carrier family 15 member 4 OS=Homo sapiens OX=9606 GN=SLC15A4 PE=1 SV=1	0	296000	0	#NUM!
4686	6706	Q8IUW5	2.23	8	1	1		29340	RELT-like protein 1 OS=Homo sapiens OX=9606 GN=RELL1 PE=1 SV=1	0	539000	0	#NUM!
4711	9039	P04156	2.23	5	1	1		27661	Major prion protein OS=Homo sapiens OX=9606 GN=PRNP PE=1 SV=1	0	1630000	0	#NUM!
4733	5440	Q9P0K7	2.23	1	1	1		110041	Ankycorbin OS=Homo sapiens OX=9606 GN=RAI14 PE=1 SV=2	0	147000	0	#NUM!
4735	5056	Q9UJ41	2.23	2	1	1		56891	Rab5 GDP/GTP exchange factor OS=Homo sapiens OX=9606 GN=RABGEF1 PE=1 SV=3	0	803000	0	#NUM!
4742	6194	Q8N5C6	2.23	1	1	1	Carbamidomethylation	111776	S1 RNA-binding domain-containing protein 1 OS=Homo sapiens OX=9606 GN=SRBD1 PE=1 SV=2	0	284000	0	#NUM!
4744	5034	O75448	2.23	1	1	1	Carbamidomethylation	110305	Mediator of RNA polymerase II transcription subunit 24 OS=Homo sapiens OX=9606 GN=MED24 PE=1 SV=1	0	159000	0	#NUM!
4748	8084	Q8TF45	2.23	2	1	1	Carbamidomethylation	77858	Zinc finger protein 418 OS=Homo sapiens OX=9606 GN=ZNF418 PE=1 SV=2	0	276000	0	#NUM!
4772	5574	Q92766	2.23	1	1	1		181419	Ras-responsive element-binding protein 1 OS=Homo sapiens OX=9606 GN=RREB1 PE=1 SV=3	0	630000	0	#NUM!
4776	7273	Q8N2C7	2.23	0	1	1	Oxidation (M)	363391	Protein unc-80 homolog OS=Homo sapiens OX=9606 GN=UNC80 PE=1 SV=2	0	576000	0	#NUM!
4782	5691	Q99569	2.22	1	1	1		131868	Plakophilin-4 OS=Homo sapiens OX=9606 GN=PKP4 PE=1 SV=2	0	82800	0	#NUM!
4783	6117	Q15345	2.23	1	1	1		88650	Leucine-rich repeat-containing protein 41 OS=Homo sapiens OX=9606 GN=LRRC41 PE=1 SV=3	0	292000	0	#NUM!
4792	6050	Q6GYQ0	2.23	0	1	1		229830	Ral GTPase-activating protein subunit alpha-1 OS=Homo sapiens OX=9606 GN=RALGAPA1 PE=1 SV=1	0	272000	0	#NUM!
4799	7290	A6NDX5	2.22	2	1	1	Carbamidomethylation; Deamidation (NQ)	83235	Putative zinc finger protein 840 OS=Homo sapiens OX=9606 GN=ZNF840P PE=5 SV=5	0	87800	0	#NUM!
4827	5218	P07992	2.23	4	1	1	Carbamidomethylation	32562	DNA excision repair protein ERCC-1 OS=Homo sapiens OX=9606 GN=ERCC1 PE=1 SV=1	0	2420000	0	#NUM!
4835	6895	Q9H857	2.23	2	1	1		60719	5'-nucleotidase domain-containing protein 2 OS=Homo sapiens OX=9606 GN=NT5DC2 PE=1 SV=1	0	617000	0	#NUM!
4837	7391	Q6P4R8	2.22	1	1	1		139001	Nuclear factor related to kappa-B-binding protein OS=Homo sapiens OX=9606 GN=NFRKB PE=1 SV=2	0	54900	0	#NUM!
4839	7421	Q8IY33	2.23	3	1	1		97502	MICAL-like protein 2 OS=Homo sapiens OX=9606 GN=MICALL2 PE=1 SV=1	0	121000	0	#NUM!
4841	7963	Q96BX8	2.23	4	1	1		25464	MOB kinase activator 3A OS=Homo sapiens OX=9606 GN=MOB3A PE=1 SV=1	0	174000	0	#NUM!
4846	8905	O60512	2.23	2	1	1		43928	Beta-1 4-galactosyltransferase 3 OS=Homo sapiens OX=9606 GN=B4GALT3 PE=1 SV=2	0	327000	0	#NUM!
4847	5328	P57076	2.23	5	1	1		33224	Cilia- and flagella-associated protein 298 OS=Homo sapiens OX=9606 GN=CFAP298 PE=1 SV=1	0	603000	0	#NUM!
4850	5734	Q86UT6	2.23	2	1	1		107616	NLR family member X1 OS=Homo sapiens OX=9606 GN=NLRX1 PE=1 SV=1	0	227000	0	#NUM!
4854	6181	Q8TD43	2.23	1	1	1		134301	Transient receptor potential cation channel subfamily M member 4 OS=Homo sapiens OX=9606 GN=TRPM4 PE=1 SV=1	0	358000	0	#NUM!
4857	6366	Q9Y672	2.23	3	1	1		58121	Dolichyl pyrophosphate Man9GlcNAc2 alpha-1 3-glucosyltransferase OS=Homo sapiens OX=9606 GN=ALG6 PE=1 SV=2	0	673000	0	#NUM!
4860	6540	P41218	2.23	2	1	1		45836	Myeloid cell nuclear differentiation antigen OS=Homo sapiens OX=9606 GN=MNDA PE=1 SV=1	0	439000	0	#NUM!
4863	6859	P98170	2.23	4	1	1		56685	E3 ubiquitin-protein ligase XIAP OS=Homo sapiens OX=9606 GN=XIAP PE=1 SV=2	0	1410000	0	#NUM!
4864	6899	Q9NRA8	2.23	1	1	1		108201	Eukaryotic translation initiation factor 4E transporter OS=Homo sapiens OX=9606 GN=EIF4ENIF1 PE=1 SV=2	0	703000	0	#NUM!
4867	7309	Q6UWH4	2.23	2	1	1		57552	Golgi-associated kinase 1B OS=Homo sapiens OX=9606 GN=GASK1B PE=2 SV=1	0	209000	0	#NUM!
4869	7610	P19474	2.23	2	1	1	Carbamidomethylation	54170	E3 ubiquitin-protein ligase TRIM21 OS=Homo sapiens OX=9606 GN=TRIM21 PE=1 SV=1	0	531000	0	#NUM!
4888	7356	Q5T0D9	2.23	14	1	1		30212	Tumor protein p63-regulated gene 1-like protein OS=Homo sapiens OX=9606 GN=TPRG1L PE=1 SV=1	0	1560000	0	#NUM!
4893	7874	Q9HBR0	2.22	1	1	1		119762	Putative sodium-coupled neutral amino acid transporter 10 OS=Homo sapiens OX=9606 GN=SLC38A10 PE=1 SV=2	0	111000	0	#NUM!
4901	10106	Q9BTX7	2.23	2	1	1		38515	Alpha-tocopherol transfer protein-like OS=Homo sapiens OX=9606 GN=TTPAL PE=1 SV=2	0	167000	0	#NUM!
4903	6210	O60476	2.23	2	1	1		73004	Mannosyl-oligosaccharide 1 2-alpha-mannosidase IB OS=Homo sapiens OX=9606 GN=MAN1A2 PE=1 SV=1	0	260000	0	#NUM!
4906	7277	Q9UPU9	2.23	2	1	1		79415	Protein Smaug homolog 1 OS=Homo sapiens OX=9606 GN=SAMD4A PE=1 SV=3	0	302000	0	#NUM!
4909	7842	A6NFI3	2.22	1	1	1	Carbamidomethylation	108437	Zinc finger protein 316 OS=Homo sapiens OX=9606 GN=ZNF316 PE=1 SV=1	0	96500	0	#NUM!
4912	7992	Q13470	2.23	2	1	1		72468	Non-receptor tyrosine-protein kinase TNK1 OS=Homo sapiens OX=9606 GN=TNK1 PE=1 SV=3	0	359000	0	#NUM!
4913	8015	Q8NFG4	2.23	2	1	1		64473	Folliculin OS=Homo sapiens OX=9606 GN=FLCN PE=1 SV=1	0	207000	0	#NUM!
4927	8935	Q8TAD8	2.23	3	1	1		45778	Smad nuclear-interacting protein 1 OS=Homo sapiens OX=9606 GN=SNIP1 PE=1 SV=1	0	261000	0	#NUM!
4930	9726	Q9UH92	2.22	3	1	1		33300	Max-like protein X OS=Homo sapiens OX=9606 GN=MLX PE=1 SV=2	0	70300	0	#NUM!
4937	8366	Q9BXJ8	2.23	3	1	1		40610	Transmembrane protein 120A OS=Homo sapiens OX=9606 GN=TMEM120A PE=1 SV=1	0	420000	0	#NUM!
4939	8614	Q9H9H4	2.23	6	1	1		31307	Vacuolar protein sorting-associated protein 37B OS=Homo sapiens OX=9606 GN=VPS37B PE=1 SV=1	0	365000	0	#NUM!
4944	9008	O60911	2.22	4	1	1		37329	Cathepsin L2 OS=Homo sapiens OX=9606 GN=CTSV PE=1 SV=2	0	66300	0	#NUM!
4945	9028	Q9UPW0	2.23	2	1	1		68960	Forkhead box protein J3 OS=Homo sapiens OX=9606 GN=FOXJ3 PE=1 SV=2	0	184000	0	#NUM!
4949	9172	Q86YZ3	2.23	1	1	1		282389	Hornerin OS=Homo sapiens OX=9606 GN=HRNR PE=1 SV=2	0	197000	0	#NUM!
4956	9577	M5A8F1	2.23	10	1	1		18128	Suppressyn OS=Homo sapiens OX=9606 GN=ERVH48-1 PE=1 SV=1	0	939000	0	#NUM!
4973	10507	Q96CS4	2.23	3	1	1	Carbamidomethylation	56907	Zinc finger protein 689 OS=Homo sapiens OX=9606 GN=ZNF689 PE=1 SV=1	0	128000	0	#NUM!
4974	10510	Q92623	2.23	6	1	1		24379	Tetratricopeptide repeat protein 9A OS=Homo sapiens OX=9606 GN=TTC9 PE=1 SV=3	0	281000	0	#NUM!
4976	10874	Q8WV92	2.23	3	1	1	Carbamidomethylation	29314	MIT domain-containing protein 1 OS=Homo sapiens OX=9606 GN=MITD1 PE=1 SV=1	0	126000	0	#NUM!
4980	11507	Q9BUA3	2.23	2	1	1		41037	Spindlin interactor and repressor of chromatin-binding protein OS=Homo sapiens OX=9606 GN=SPINDOC PE=1 SV=3	0	322000	0	#NUM!
4982	9516	Q9NW97	2.23	7	1	1		27759	Transmembrane protein 51 OS=Homo sapiens OX=9606 GN=TMEM51 PE=1 SV=1	0	201000	0	#NUM!
4984	9703	O00220	2.23	3	1	1		50089	Tumor necrosis factor receptor superfamily member 10A OS=Homo sapiens OX=9606 GN=TNFRSF10A PE=1 SV=3	0	278000	0	#NUM!
4985	9719	Q92982	2.23	8	1	1		16345	Ninjurin-1 OS=Homo sapiens OX=9606 GN=NINJ1 PE=1 SV=2	0	460000	0	#NUM!
4988	9843	Q9NS73	2.23	3	1	1		39281	MAP3K12-binding inhibitory protein 1 OS=Homo sapiens OX=9606 GN=MBIP PE=1 SV=2	0	269000	0	#NUM!
4992	10509	Q04656	2.23	1	1	1		163372	Copper-transporting ATPase 1 OS=Homo sapiens OX=9606 GN=ATP7A PE=1 SV=4	0	265000	0	#NUM!
4993	10540	Q8NC44	2.23	1	1	1		57830	Reticulophagy regulator 2 OS=Homo sapiens OX=9606 GN=RETREG2 PE=1 SV=3	0	276000	0	#NUM!
4217	4556	Q9UMY1	5.95	9	2	2		29426	Nucleolar protein 7 OS=Homo sapiens OX=9606 GN=NOL7 PE=1 SV=2	34000	4410000	0.00770975	-129.71
4430	4132	P19634	12.78	6	3	3		90763	Sodium/hydrogen exchanger 1 OS=Homo sapiens OX=9606 GN=SLC9A1 PE=1 SV=2	28500	3450000	0.00826087	-121.05
1328	1961	Q92930	2.23	43	11	1		23584	Ras-related protein Rab-8B OS=Homo sapiens OX=9606 GN=RAB8B PE=1 SV=2	51300	2270000	0.0225991	-44.25
1730	1290	Q8NF37	14.04	14	6	6	Carbamidomethylation	59151	Lysophosphatidylcholine acyltransferase 1 OS=Homo sapiens OX=9606 GN=LPCAT1 PE=1 SV=2	227000	9200000	0.0246739	-40.53
4891	7631	Q8TBQ9	2.23	12	1	1		8060	Protein kish-A OS=Homo sapiens OX=9606 GN=TMEM167A PE=1 SV=1	10600	353000	0.0300283	-33.3
3730	5044	Q8N6N3	4.81	8	2	2		20599	UPF0690 protein C1orf52 OS=Homo sapiens OX=9606 GN=C1orf52 PE=1 SV=1	55500	1690000	0.0328402	-30.45
4907	7530	Q8TCT8	2.24	3	1	1	Carbamidomethylation	58143	Signal peptide peptidase-like 2A OS=Homo sapiens OX=9606 GN=SPPL2A PE=1 SV=2	219000	5110000	0.0428571	-23.33
2719	2636	P0DMN0	4.23	20	5	2	Carbamidomethylation	34196	Sulfotransferase 1A4 OS=Homo sapiens OX=9606 GN=SULT1A4 PE=1 SV=1	248000	5480000	0.0452555	-22.1
972	848	Q9NUU7	2.23	35	13	1	Carbamidomethylation	53975	ATP-dependent RNA helicase DDX19A OS=Homo sapiens OX=9606 GN=DDX19A PE=1 SV=1	81600	1790000	0.0455866	-21.94
4859	6528	Q7Z6J6	2.23	3	1	1		65065	FERM domain-containing protein 5 OS=Homo sapiens OX=9606 GN=FRMD5 PE=1 SV=1	60000	1270000	0.0472441	-21.17
4521	4701	Q6P2C8	5.62	12	2	2		35432	Mediator of RNA polymerase II transcription subunit 27 OS=Homo sapiens OX=9606 GN=MED27 PE=1 SV=1	103000	2150000	0.047907	-20.87
4525	5029	Q15814	2.23	4	1	1	Carbamidomethylation	39248	Tubulin-specific chaperone C OS=Homo sapiens OX=9606 GN=TBCC PE=1 SV=2	69400	1270000	0.0546457	-18.3
4312	5055	P98196	2.23	1	1	1		129756	Probable phospholipid-transporting ATPase IH OS=Homo sapiens OX=9606 GN=ATP11A PE=1 SV=3	108000	1970000	0.0548223	-18.24
4428	7399	Q9Y2Q5	2.23	8	1	1	Carbamidomethylation	13508	Ragulator complex protein LAMTOR2 OS=Homo sapiens OX=9606 GN=LAMTOR2 PE=1 SV=1	51400	890000	0.0577528	-17.32
1491	2191	Q9Y6B6	2.24	28	8	1	Deamidation (NQ)	22410	GTP-binding protein SAR1b OS=Homo sapiens OX=9606 GN=SAR1B PE=1 SV=1	278000	4490000	0.0619154	-16.15
4239	6306	P78537	2.23	7	1	1		17263	Biogenesis of lysosome-related organelles complex 1 subunit 1 OS=Homo sapiens OX=9606 GN=BLOC1S1 PE=1 SV=2	122000	1930000	0.0632124	-15.82
4375	4750	Q9Y2G5	2.81	5	2	2	Carbamidomethylation	49976	GDP-fucose protein O-fucosyltransferase 2 OS=Homo sapiens OX=9606 GN=POFUT2 PE=1 SV=3	133000	1900000	0.07	-14.29
4112	4405	Q96EV2	3.81	3	2	2		129986	RNA-binding protein 33 OS=Homo sapiens OX=9606 GN=RBM33 PE=1 SV=3	189000	2600000	0.0726923	-13.76
4484	4860	O14734	5.09	10	2	2		35914	Acyl-coenzyme A thioesterase 8 OS=Homo sapiens OX=9606 GN=ACOT8 PE=1 SV=1	332000	4500000	0.0737778	-13.55
202	124	P08670	2.24	7	4	1		53652	Vimentin OS=Homo sapiens OX=9606 GN=VIM PE=1 SV=4	628000	7890000	0.0795944	-12.56
4237	5587	O15379	2.23	5	2	1		48848	Histone deacetylase 3 OS=Homo sapiens OX=9606 GN=HDAC3 PE=1 SV=2	77800	943000	0.0825027	-12.12
4500	5216	O75629	2.24	9	2	1		24075	Protein CREG1 OS=Homo sapiens OX=9606 GN=CREG1 PE=1 SV=1	287000	3440000	0.0834302	-11.99
2675	2752	Q5VT52	9.43	3	3	3		156019	Regulation of nuclear pre-mRNA domain-containing protein 2 OS=Homo sapiens OX=9606 GN=RPRD2 PE=1 SV=1	251000	2990000	0.0839465	-11.91
3836	3917	P19075	9.96	19	4	4	Carbamidomethylation; Deamidation (NQ)	26044	Tetraspanin-8 OS=Homo sapiens OX=9606 GN=TSPAN8 PE=1 SV=1	831000	9850000	0.0843655	-11.85
4884	6783	Q99640	2.23	3	1	1		54521	Membrane-associated tyrosine- and threonine-specific cdc2-inhibitory kinase OS=Homo sapiens OX=9606 GN=PKMYT1 PE=1 SV=1	16700	197000	0.0847716	-11.8
4138	4544	Q9BZQ6	2.23	2	1	1		104664	ER degradation-enhancing alpha-mannosidase-like protein 3 OS=Homo sapiens OX=9606 GN=EDEM3 PE=1 SV=2	93700	1010000	0.0927723	-10.78
4759	4902	Q9P246	2.23	2	1	1		83971	Stromal interaction molecule 2 OS=Homo sapiens OX=9606 GN=STIM2 PE=1 SV=2	71400	763000	0.093578	-10.69
584	1579	Q58FF6	4.44	21	18	2	Carbamidomethylation; Deamidation (NQ)	58264	Putative heat shock protein HSP 90-beta 4 OS=Homo sapiens OX=9606 GN=HSP90AB4P PE=5 SV=1	250000	2570000	0.0972763	-10.28
4572	6024	Q9NW68	2.22	6	2	2		47163	BSD domain-containing protein 1 OS=Homo sapiens OX=9606 GN=BSDC1 PE=1 SV=1	91000	933000	0.0975348	-10.25
4422	6052	P16220	2.24	6	2	1		36688	Cyclic AMP-responsive element-binding protein 1 OS=Homo sapiens OX=9606 GN=CREB1 PE=1 SV=2	1090000	10700000	0.101869	-9.82
4942	8781	Q86YD3	2.24	2	1	1		39285	Transmembrane protein 25 OS=Homo sapiens OX=9606 GN=TMEM25 PE=1 SV=1	320000	3130000	0.102236	-9.78
4970	10285	Q9BRA0	2.23	9	1	1	Carbamidomethylation	13514	N-alpha-acetyltransferase 38 NatC auxiliary subunit OS=Homo sapiens OX=9606 GN=NAA38 PE=1 SV=1	42100	409000	0.102934	-9.71
4406	5495	Q9NPL8	2.23	4	1	1		32178	Complex I assembly factor TIMMDC1 mitochondrial OS=Homo sapiens OX=9606 GN=TIMMDC1 PE=1 SV=2	117000	1110000	0.105405	-9.49
4266	6058	Q96SY0	2.23	2	1	1		57471	Integrator complex subunit 14 OS=Homo sapiens OX=9606 GN=INTS14 PE=1 SV=2	91800	850000	0.108	-9.26
3458	3548	Q9UKJ3	4	2	2	2		164197	G patch domain-containing protein 8 OS=Homo sapiens OX=9606 GN=GPATCH8 PE=1 SV=2	71300	660000	0.10803	-9.26
3768	4147	Q8IX01	4.61	4	3	3	Carbamidomethylation	120207	SURP and G-patch domain-containing protein 2 OS=Homo sapiens OX=9606 GN=SUGP2 PE=1 SV=2	1250000	11400000	0.109649	-9.12
4661	6096	P09913	3.32	5	2	2	Carbamidomethylation	54632	Interferon-induced protein with tetratricopeptide repeats 2 OS=Homo sapiens OX=9606 GN=IFIT2 PE=1 SV=1	115000	1030000	0.11165	-8.96
4155	6688	Q9H425	2.23	4	1	1		36346	Uncharacterized protein C1orf198 OS=Homo sapiens OX=9606 GN=C1orf198 PE=1 SV=1	118000	1050000	0.112381	-8.9
3217	7016	Q9Y6A9	4.15	15	1	1		11805	Signal peptidase complex subunit 1 OS=Homo sapiens OX=9606 GN=SPCS1 PE=1 SV=4	2730000	24000000	0.11375	-8.79
4176	4577	O95049	5.03	4	2	2		101397	Tight junction protein ZO-3 OS=Homo sapiens OX=9606 GN=TJP3 PE=1 SV=3	196000	1670000	0.117365	-8.52
4348	4524	P32519	3.81	6	2	2		67498	ETS-related transcription factor Elf-1 OS=Homo sapiens OX=9606 GN=ELF1 PE=1 SV=2	498000	4180000	0.119139	-8.39
647	3491	P60903	14.2	63	18	18	Carbamidomethylation; Deamidation (NQ)	11203	Protein S100-A10 OS=Homo sapiens OX=9606 GN=S100A10 PE=1 SV=2	93400000	771000000	0.121141	-8.25
3051	4249	P56211	4.7	62	5	4	Acetylation (Protein N-term)	12323	cAMP-regulated phosphoprotein 19 OS=Homo sapiens OX=9606 GN=ARPP19 PE=1 SV=2	2230000	17900000	0.124581	-8.03
3361	3194	Q5QJE6	4.6	4	2	2		84469	Deoxynucleotidyltransferase terminal-interacting protein 2 OS=Homo sapiens OX=9606 GN=DNTTIP2 PE=1 SV=2	160000	1270000	0.125984	-7.94
3115	3012	Q9NY61	4.48	13	4	4		63133	Protein AATF OS=Homo sapiens OX=9606 GN=AATF PE=1 SV=1	4310000	34000000	0.126765	-7.89
3886	4688	Q9BUH6	5.16	11	2	2		21640	Protein PAXX OS=Homo sapiens OX=9606 GN=PAXX PE=1 SV=2	495000	3900000	0.126923	-7.88
4275	5446	Q658P3	11.73	6	2	2		54601	Metalloreductase STEAP3 OS=Homo sapiens OX=9606 GN=STEAP3 PE=1 SV=2	553000	4340000	0.127419	-7.85
3628	3553	Q06587	4.11	9	3	2	Carbamidomethylation	42429	E3 ubiquitin-protein ligase RING1 OS=Homo sapiens OX=9606 GN=RING1 PE=1 SV=2	246000	1920000	0.128125	-7.8
4295	4749	O14578	2.16	1	1	1		231429	Citron Rho-interacting kinase OS=Homo sapiens OX=9606 GN=CIT PE=1 SV=2	165000	1240000	0.133065	-7.52
3494	3369	Q9BVJ6	7.61	8	4	4	Carbamidomethylation	87978	U3 small nucleolar RNA-associated protein 14 homolog A OS=Homo sapiens OX=9606 GN=UTP14A PE=1 SV=1	532000	3940000	0.135025	-7.41
3506	3777	O75683	4.61	9	2	2	Carbamidomethylation	41450	Surfeit locus protein 6 OS=Homo sapiens OX=9606 GN=SURF6 PE=1 SV=3	367000	2710000	0.135424	-7.38
3661	3389	Q75N03	3.72	6	2	2	Carbamidomethylation	54519	E3 ubiquitin-protein ligase Hakai OS=Homo sapiens OX=9606 GN=CBLL1 PE=1 SV=1	291000	2120000	0.137264	-7.29
1208	1074	Q9Y4G6	5.76	7	15	6	Carbamidomethylation	271611	Talin-2 OS=Homo sapiens OX=9606 GN=TLN2 PE=1 SV=4	370000	2630000	0.140684	-7.11
4534	4892	Q04206	2.04	3	1	1		60219	Transcription factor p65 OS=Homo sapiens OX=9606 GN=RELA PE=1 SV=2	70400	485000	0.145155	-6.89
33	65	Q13509	14.18	78	85	12	Carbamidomethylation; Deamidation (NQ); Oxidation (M)	50433	Tubulin beta-3 chain OS=Homo sapiens OX=9606 GN=TUBB3 PE=1 SV=2	5390000	36300000	0.148485	-6.73
3652	3465	Q9NX74	1.99	3	1	1	Deamidation (NQ)	55050	tRNA-dihydrouridine(20) synthase [NAD(P)+]-like OS=Homo sapiens OX=9606 GN=DUS2 PE=1 SV=1	64900	429000	0.151282	-6.61
1358	1610	Q9H0U4	4.88	62	12	3		22171	Ras-related protein Rab-1B OS=Homo sapiens OX=9606 GN=RAB1B PE=1 SV=1	8460000	54600000	0.154945	-6.45
4445	5705	Q8NBL1	1.96	3	1	1		46189	Protein O-glucosyltransferase 1 OS=Homo sapiens OX=9606 GN=POGLUT1 PE=1 SV=1	166000	1070000	0.15514	-6.45
3397	3289	Q9NSI2	6.53	21	3	3		25456	Protein FAM207A OS=Homo sapiens OX=9606 GN=FAM207A PE=1 SV=2	707000	4530000	0.156071	-6.41
3563	4202	Q92908	4.09	7	3	2	Carbamidomethylation	60033	Transcription factor GATA-6 OS=Homo sapiens OX=9606 GN=GATA6 PE=1 SV=2	315000	2010000	0.156716	-6.38
2998	3275	P29992	1.94	10	4	1		42123	Guanine nucleotide-binding protein subunit alpha-11 OS=Homo sapiens OX=9606 GN=GNA11 PE=1 SV=2	180000	1140000	0.157895	-6.33
1564	1435	Q9NZL4	8.1	39	12	12	Carbamidomethylation	39303	Hsp70-binding protein 1 OS=Homo sapiens OX=9606 GN=HSPBP1 PE=1 SV=2	7500000	47400000	0.158228	-6.32
3936	4679	P41208	1.92	7	1	1		19738	Centrin-2 OS=Homo sapiens OX=9606 GN=CETN2 PE=1 SV=1	128000	799000	0.1602	-6.24
3193	3290	Q9GZY8	1.92	5	1	1	Carbamidomethylation	38465	Mitochondrial fission factor OS=Homo sapiens OX=9606 GN=MFF PE=1 SV=1	502000	3120000	0.160897	-6.22
3342	4003	Q8WXD5	1.88	8	1	1		18824	Gem-associated protein 6 OS=Homo sapiens OX=9606 GN=GEMIN6 PE=1 SV=1	42400	257000	0.164981	-6.06
4528	5450	O94830	1.86	2	1	1		81032	Phospholipase DDHD2 OS=Homo sapiens OX=9606 GN=DDHD2 PE=1 SV=2	35000	209000	0.167464	-5.97
3136	4026	O43663	1.94	3	2	2		71607	Protein regulator of cytokinesis 1 OS=Homo sapiens OX=9606 GN=PRC1 PE=1 SV=2	783000	4640000	0.16875	-5.93
3931	4305	O60826	4.03	3	2	2		70756	Coiled-coil domain-containing protein 22 OS=Homo sapiens OX=9606 GN=CCDC22 PE=1 SV=1	317000	1870000	0.169519	-5.9
4818	6740	Q9C0A1	1.85	0	1	1	Deamidation (NQ)	274173	Zinc finger homeobox protein 2 OS=Homo sapiens OX=9606 GN=ZFHX2 PE=1 SV=3	155000	911000	0.170143	-5.88
4510	4684	Q12981	1.83	9	1	1		26132	Vesicle transport protein SEC20 OS=Homo sapiens OX=9606 GN=BNIP1 PE=1 SV=3	174000	1010000	0.172277	-5.8
2313	1793	P50479	5.77	23	5	5	Carbamidomethylation	35398	PDZ and LIM domain protein 4 OS=Homo sapiens OX=9606 GN=PDLIM4 PE=1 SV=2	725000	4190000	0.173031	-5.78
4099	4761	Q7L7X3	1.81	2	2	1	Carbamidomethylation	116070	Serine/threonine-protein kinase TAO1 OS=Homo sapiens OX=9606 GN=TAOK1 PE=1 SV=1	98800	565000	0.174867	-5.72
1566	2898	P05386	2.31	89	10	9	Carbamidomethylation; Deamidation (NQ); Acetylation (Protein N-term)	11514	60S acidic ribosomal protein P1 OS=Homo sapiens OX=9606 GN=RPLP1 PE=1 SV=1	9280000	52700000	0.176091	-5.68
2919	2901	Q13425	1.79	4	2	1	Carbamidomethylation	57950	Beta-2-syntrophin OS=Homo sapiens OX=9606 GN=SNTB2 PE=1 SV=1	114000	641000	0.177847	-5.62
4951	9265	P15104	1.79	3	1	1		42064	Glutamine synthetase OS=Homo sapiens OX=9606 GN=GLUL PE=1 SV=4	110000	616000	0.178571	-5.6
3230	3640	Q9BXW9	2.69	1	2	2	Carbamidomethylation	164128	Fanconi anemia group D2 protein OS=Homo sapiens OX=9606 GN=FANCD2 PE=1 SV=2	378000	2110000	0.179147	-5.58
4941	8739	A8MQ03	1.78	18	1	1		15313	Cysteine-rich tail protein 1 OS=Homo sapiens OX=9606 GN=CYSRT1 PE=1 SV=1	190000	1050000	0.180952	-5.53
814	882	P26368	11.83	44	25	25	Carbamidomethylation	53501	Splicing factor U2AF 65 kDa subunit OS=Homo sapiens OX=9606 GN=U2AF2 PE=1 SV=4	24300000	134000000	0.181343	-5.51
2445	3374	P01116	3.99	34	6	1		21656	GTPase KRas OS=Homo sapiens OX=9606 GN=KRAS PE=1 SV=1	1520000	8230000	0.18469	-5.41
4997	11435	Q8NER5	1.75	2	1	1		54871	Activin receptor type-1C OS=Homo sapiens OX=9606 GN=ACVR1C PE=1 SV=1	323000	1740000	0.185632	-5.39
3860	3355	O00165	1.72	4	1	1		31621	HCLS1-associated protein X-1 OS=Homo sapiens OX=9606 GN=HAX1 PE=1 SV=2	100000	533000	0.187617	-5.33
4120	3923	O60504	1.73	2	1	1		75341	Vinexin OS=Homo sapiens OX=9606 GN=SORBS3 PE=1 SV=2	241000	1280000	0.188281	-5.31
875	723	Q10713	2.91	29	12	12	Carbamidomethylation	58253	Mitochondrial-processing peptidase subunit alpha OS=Homo sapiens OX=9606 GN=PMPCA PE=1 SV=2	5890000	31100000	0.189389	-5.28
3744	3532	Q9NYJ1	1.72	15	1	1	Acetylation (Protein N-term)	10134	Cytochrome c oxidase assembly factor 4 homolog mitochondrial OS=Homo sapiens OX=9606 GN=COA4 PE=1 SV=2	756000	3970000	0.190428	-5.25
4004	4731	Q6ZSZ5	1.69	1	1	1		151642	Rho guanine nucleotide exchange factor 18 OS=Homo sapiens OX=9606 GN=ARHGEF18 PE=1 SV=4	128000	660000	0.193939	-5.16
4315	4510	P56945	2.74	3	2	2		93372	Breast cancer anti-estrogen resistance protein 1 OS=Homo sapiens OX=9606 GN=BCAR1 PE=1 SV=2	894000	4570000	0.195624	-5.11
3794	4064	Q01831	3.18	4	2	2		105953	DNA repair protein complementing XP-C cells OS=Homo sapiens OX=9606 GN=XPC PE=1 SV=4	512000	2610000	0.196169	-5.1
2834	2700	Q9NZM5	5.43	15	4	4		54389	Ribosome biogenesis protein NOP53 OS=Homo sapiens OX=9606 GN=NOP53 PE=1 SV=2	1970000	10000000	0.197	-5.08
4396	7532	Q6ZSJ8	1.66	10	1	1		11471	Uncharacterized protein C1orf122 OS=Homo sapiens OX=9606 GN=C1orf122 PE=4 SV=2	164000	826000	0.198547	-5.04
121	126	P00505	8.46	68	45	45	Carbamidomethylation; Deamidation (NQ)	47518	Aspartate aminotransferase mitochondrial OS=Homo sapiens OX=9606 GN=GOT2 PE=1 SV=3	42900000	215000000	0.199535	-5.01
4669	7761	Q5FWF6	1.63	4	2	1		49984	Zinc finger protein 789 OS=Homo sapiens OX=9606 GN=ZNF789 PE=2 SV=3	20200	99900	0.202202	-4.95
1856	1534	P04818	7.67	31	7	7	Carbamidomethylation; Deamidation (NQ)	35716	Thymidylate synthase OS=Homo sapiens OX=9606 GN=TYMS PE=1 SV=3	4210000	20700000	0.203382	-4.92
4463	5687	Q96NC0	1.64	10	1	1	Carbamidomethylation	23612	Zinc finger matrin-type protein 2 OS=Homo sapiens OX=9606 GN=ZMAT2 PE=1 SV=1	485000	2380000	0.203782	-4.91
2476	1645	P51649	2.34	3	2	2	Carbamidomethylation	57215	Succinate-semialdehyde dehydrogenase mitochondrial OS=Homo sapiens OX=9606 GN=ALDH5A1 PE=1 SV=2	343000	1680000	0.204167	-4.9
3751	4148	Q8N5F7	6.37	11	2	2		47138	NF-kappa-B-activating protein OS=Homo sapiens OX=9606 GN=NKAP PE=1 SV=1	709000	3470000	0.204323	-4.89
4227	5894	P63272	1.63	14	1	1		13193	Transcription elongation factor SPT4 OS=Homo sapiens OX=9606 GN=SUPT4H1 PE=1 SV=1	513000	2500000	0.2052	-4.87
4230	3735	P55212	3.67	14	3	3		33310	Caspase-6 OS=Homo sapiens OX=9606 GN=CASP6 PE=1 SV=2	1590000	7670000	0.207301	-4.82
3326	3022	Q9BU89	4.13	12	2	2	Carbamidomethylation	32904	Deoxyhypusine hydroxylase OS=Homo sapiens OX=9606 GN=DOHH PE=1 SV=1	600000	2870000	0.209059	-4.78
4153	4740	P30711	3.88	12	2	2		27335	Glutathione S-transferase theta-1 OS=Homo sapiens OX=9606 GN=GSTT1 PE=1 SV=4	780000	3720000	0.209677	-4.77
896	1031	Q13547	4.74	33	17	10	Carbamidomethylation; Deamidation (NQ)	55103	Histone deacetylase 1 OS=Homo sapiens OX=9606 GN=HDAC1 PE=1 SV=1	3380000	16100000	0.209938	-4.76
3498	3674	Q8N5M4	7.3	17	2	2		20013	Tetratricopeptide repeat protein 9C OS=Homo sapiens OX=9606 GN=TTC9C PE=1 SV=1	1550000	7260000	0.213499	-4.68
4260	4796	Q9H0R4	1.57	5	1	1		28536	Haloacid dehalogenase-like hydrolase domain-containing protein 2 OS=Homo sapiens OX=9606 GN=HDHD2 PE=1 SV=1	186000	867000	0.214533	-4.66
4523	4897	Q8WWH5	1.58	4	1	1		37253	Probable tRNA pseudouridine synthase 1 OS=Homo sapiens OX=9606 GN=TRUB1 PE=1 SV=1	258000	1200000	0.215	-4.65
2966	2878	Q9UNI6	4.33	9	3	3		37687	Dual specificity protein phosphatase 12 OS=Homo sapiens OX=9606 GN=DUSP12 PE=1 SV=1	847000	3930000	0.215522	-4.64
4316	4614	Q9UK61	3.69	1	2	2		189030	Protein TASOR OS=Homo sapiens OX=9606 GN=TASOR PE=1 SV=3	216000	995000	0.217085	-4.61
937	1225	Q12769	4.41	13	16	16	Carbamidomethylation	162121	Nuclear pore complex protein Nup160 OS=Homo sapiens OX=9606 GN=NUP160 PE=1 SV=3	3300000	15000000	0.22	-4.55
226	209	Q9NR30	3.45	43	33	30	Carbamidomethylation; Deamidation (NQ)	87344	Nucleolar RNA helicase 2 OS=Homo sapiens OX=9606 GN=DDX21 PE=1 SV=5	36500000	165000000	0.221212	-4.52
3792	3575	Q8NCN5	1.53	1	1	1		99364	Pyruvate dehydrogenase phosphatase regulatory subunit mitochondrial OS=Homo sapiens OX=9606 GN=PDPR PE=1 SV=2	45900	207000	0.221739	-4.51
4706	7041	Q9BWW4	1.53	4	1	1		40421	Single-stranded DNA-binding protein 3 OS=Homo sapiens OX=9606 GN=SSBP3 PE=1 SV=1	215000	965000	0.222798	-4.49
4958	9731	Q9HBE1	1.52	2	1	1		74060	POZ- AT hook- and zinc finger-containing protein 1 OS=Homo sapiens OX=9606 GN=PATZ1 PE=1 SV=1	43000	192000	0.223958	-4.47
2863	3019	Q9Y5Y2	6.64	27	6	6	Carbamidomethylation; Acetylation (Protein N-term)	28825	Cytosolic Fe-S cluster assembly factor NUBP2 OS=Homo sapiens OX=9606 GN=NUBP2 PE=1 SV=1	1290000	5740000	0.224739	-4.45
4752	6146	Q6ZRS2	1.51	0	1	1		343555	Helicase SRCAP OS=Homo sapiens OX=9606 GN=SRCAP PE=1 SV=3	145000	641000	0.226209	-4.42
4302	4352	Q9UKU7	3.93	7	2	2	Carbamidomethylation	45070	Isobutyryl-CoA dehydrogenase mitochondrial OS=Homo sapiens OX=9606 GN=ACAD8 PE=1 SV=1	878000	3880000	0.226289	-4.42
1514	2872	P68431	1.51	44	9	1	Carbamidomethylation	15404	Histone H3.1 OS=Homo sapiens OX=9606 GN=HIST1H3A PE=1 SV=2	2830000	12400000	0.228226	-4.38
4007	3456	Q96BJ8	5.93	8	5	5	Carbamidomethylation	81467	Engulfment and cell motility protein 3 OS=Homo sapiens OX=9606 GN=ELMO3 PE=1 SV=3	658000	2880000	0.228472	-4.38
2643	2749	Q9NRV9	3.64	18	2	2	Carbamidomethylation	21097	Heme-binding protein 1 OS=Homo sapiens OX=9606 GN=HEBP1 PE=1 SV=1	1180000	5140000	0.229572	-4.36
4677	5726	Q86Y07	1.48	3	1	1		58141	Serine/threonine-protein kinase VRK2 OS=Homo sapiens OX=9606 GN=VRK2 PE=1 SV=3	181000	777000	0.232947	-4.29
3626	3488	Q92990	2.9	4	2	2		68208	Glomulin OS=Homo sapiens OX=9606 GN=GLMN PE=1 SV=2	418000	1790000	0.23352	-4.28
3670	3381	Q04724	5.34	8	5	5	Carbamidomethylation	83201	Transducin-like enhancer protein 1 OS=Homo sapiens OX=9606 GN=TLE1 PE=1 SV=2	1270000	5410000	0.23475	-4.26
2954	3376	O75794	3.95	10	3	3	Carbamidomethylation	39135	Cell division cycle protein 123 homolog OS=Homo sapiens OX=9606 GN=CDC123 PE=1 SV=1	3530000	15000000	0.235333	-4.25
3412	3844	Q9NYB9	1.45	5	3	1		55663	Abl interactor 2 OS=Homo sapiens OX=9606 GN=ABI2 PE=1 SV=1	80500	339000	0.237463	-4.21
3509	3664	P54802	6.23	9	4	4	Carbamidomethylation	82266	Alpha-N-acetylglucosaminidase OS=Homo sapiens OX=9606 GN=NAGLU PE=1 SV=2	1050000	4390000	0.23918	-4.18
3301	4733	O75494	2.36	8	3	3		31301	Serine/arginine-rich splicing factor 10 OS=Homo sapiens OX=9606 GN=SRSF10 PE=1 SV=1	1480000	6180000	0.239482	-4.18
3337	4238	Q9Y2R5	2.54	29	2	2	Carbamidomethylation	14502	28S ribosomal protein S17 mitochondrial OS=Homo sapiens OX=9606 GN=MRPS17 PE=1 SV=1	2580000	10700000	0.241121	-4.15
3698	3879	O15156	4.49	10	3	3	Carbamidomethylation	58027	Zinc finger and BTB domain-containing protein 7B OS=Homo sapiens OX=9606 GN=ZBTB7B PE=1 SV=2	1030000	4230000	0.243499	-4.11
1499	782	Q14676	2.3	3	5	5	Acetylation (Protein N-term)	226664	Mediator of DNA damage checkpoint protein 1 OS=Homo sapiens OX=9606 GN=MDC1 PE=1 SV=3	3610000	14700000	0.245578	-4.07
4751	5803	Q9HD67	1.41	1	1	1		237345	Unconventional myosin-X OS=Homo sapiens OX=9606 GN=MYO10 PE=1 SV=3	195000	792000	0.246212	-4.06
4871	7971	Q8WXI4	1.41	2	1	1	Carbamidomethylation	68492	Acyl-coenzyme A thioesterase 11 OS=Homo sapiens OX=9606 GN=ACOT11 PE=1 SV=1	202000	819000	0.246642	-4.05
4762	5831	Q01973	1.41	2	1	1	Carbamidomethylation	104283	Inactive tyrosine-protein kinase transmembrane receptor ROR1 OS=Homo sapiens OX=9606 GN=ROR1 PE=1 SV=2	531000	2140000	0.248131	-4.03
4429	9768	P61927	1.41	7	1	1		11078	60S ribosomal protein L37 OS=Homo sapiens OX=9606 GN=RPL37 PE=1 SV=2	6280000	25300000	0.248221	-4.03
2524	1746	Q99598	3.02	29	7	7	Carbamidomethylation	33112	Translin-associated protein X OS=Homo sapiens OX=9606 GN=TSNAX PE=1 SV=1	3080000	12400000	0.248387	-4.03
3279	3686	P14209	4.12	40	3	3		18848	CD99 antigen OS=Homo sapiens OX=9606 GN=CD99 PE=1 SV=1	4360000	17500000	0.249143	-4.01
2111	2232	Q9Y2R4	7.81	7	3	3	Carbamidomethylation; Acetylation (Protein N-term)	67498	Probable ATP-dependent RNA helicase DDX52 OS=Homo sapiens OX=9606 GN=DDX52 PE=1 SV=3	1760000	7050000	0.249645	-4.01
3076	3867	Q8NI22	3.39	36	2	2		16390	Multiple coagulation factor deficiency protein 2 OS=Homo sapiens OX=9606 GN=MCFD2 PE=1 SV=1	7000000	27400000	0.255474	-3.91
4214	4466	Q16850	4.9	9	4	4	Carbamidomethylation	56806	Lanosterol 14-alpha demethylase OS=Homo sapiens OX=9606 GN=CYP51A1 PE=1 SV=3	915000	3580000	0.255587	-3.91
3958	4396	Q96MG7	2.58	8	2	2		34308	Non-structural maintenance of chromosomes element 3 homolog OS=Homo sapiens OX=9606 GN=NSMCE3 PE=1 SV=1	171000	669000	0.255605	-3.91
1627	1176	Q9Y2W2	8.26	17	9	9		69998	WW domain-binding protein 11 OS=Homo sapiens OX=9606 GN=WBP11 PE=1 SV=1	4090000	16000000	0.255625	-3.91
3152	3637	P32320	2.72	29	2	2	Carbamidomethylation	16185	Cytidine deaminase OS=Homo sapiens OX=9606 GN=CDA PE=1 SV=2	489000	1910000	0.256021	-3.91
464	412	P68400	3.7	60	23	22	Carbamidomethylation; Deamidation (NQ)	45144	Casein kinase II subunit alpha OS=Homo sapiens OX=9606 GN=CSNK2A1 PE=1 SV=1	15700000	60900000	0.2578	-3.88
4408	5694	Q8NBI6	1.36	3	1	1		43807	Xyloside xylosyltransferase 1 OS=Homo sapiens OX=9606 GN=XXYLT1 PE=1 SV=1	372000	1440000	0.258333	-3.87
2890	3339	Q8N4Q1	1.36	10	1	1	Carbamidomethylation	15996	Mitochondrial intermembrane space import and assembly protein 40 OS=Homo sapiens OX=9606 GN=CHCHD4 PE=1 SV=1	716000	2770000	0.258484	-3.87
4602	5222	P48553	2.57	2	2	2	Carbamidomethylation	142189	Trafficking protein particle complex subunit 10 OS=Homo sapiens OX=9606 GN=TRAPPC10 PE=1 SV=2	167000	640000	0.260937	-3.83
4564	5183	P48723	1.35	2	1	1		51928	Heat shock 70 kDa protein 13 OS=Homo sapiens OX=9606 GN=HSPA13 PE=1 SV=1	272000	1040000	0.261538	-3.82
3103	3512	P46934	1.34	1	1	1		149114	E3 ubiquitin-protein ligase NEDD4 OS=Homo sapiens OX=9606 GN=NEDD4 PE=1 SV=4	26200	100000	0.262	-3.82
4427	7254	Q8WUH6	1.35	13	1	1		11748	Transmembrane protein 263 OS=Homo sapiens OX=9606 GN=TMEM263 PE=1 SV=1	341000	1300000	0.262308	-3.81
4616	4837	Q13613	1.34	2	1	1		74678	Myotubularin-related protein 1 OS=Homo sapiens OX=9606 GN=MTMR1 PE=1 SV=4	156000	594000	0.262626	-3.81
2532	1903	P55039	2.33	6	2	2		40746	Developmentally-regulated GTP-binding protein 2 OS=Homo sapiens OX=9606 GN=DRG2 PE=1 SV=1	326000	1240000	0.262903	-3.8
4325	4501	Q7Z2E3	2.56	8	2	2		40740	Aprataxin OS=Homo sapiens OX=9606 GN=APTX PE=1 SV=2	525000	1990000	0.263819	-3.79
4383	5544	P52735	1.33	1	1	1		101289	Guanine nucleotide exchange factor VAV2 OS=Homo sapiens OX=9606 GN=VAV2 PE=1 SV=2	139000	523000	0.265774	-3.76
3460	3472	Q7Z569	1.32	2	1	1		67305	BRCA1-associated protein OS=Homo sapiens OX=9606 GN=BRAP PE=1 SV=2	298000	1120000	0.266071	-3.76
2912	3002	Q05655	4.15	8	5	4	Carbamidomethylation	77505	Protein kinase C delta type OS=Homo sapiens OX=9606 GN=PRKCD PE=1 SV=2	1480000	5540000	0.267148	-3.74
4324	4359	Q5T8D3	6.62	6	3	3		60092	Acyl-CoA-binding domain-containing protein 5 OS=Homo sapiens OX=9606 GN=ACBD5 PE=1 SV=1	3500000	13100000	0.267176	-3.74
4147	4242	A6NIH7	3.2	11	2	2		28137	Protein unc-119 homolog B OS=Homo sapiens OX=9606 GN=UNC119B PE=1 SV=1	1700000	6330000	0.268562	-3.72
3753	4310	Q6KC79	1.31	0	1	1	Carbamidomethylation	316051	Nipped-B-like protein OS=Homo sapiens OX=9606 GN=NIPBL PE=1 SV=2	253000	940000	0.269149	-3.72
4328	4264	Q8WVB6	1.31	1	1	1		107383	Chromosome transmission fidelity protein 18 homolog OS=Homo sapiens OX=9606 GN=CHTF18 PE=1 SV=1	208000	770000	0.27013	-3.7
748	666	Q13619	3.37	35	23	14	Carbamidomethylation	87680	Cullin-4A OS=Homo sapiens OX=9606 GN=CUL4A PE=1 SV=3	6380000	23600000	0.270339	-3.7
3501	3814	Q9H2P9	1.31	7	1	1	Carbamidomethylation	31651	Diphthine methyl ester synthase OS=Homo sapiens OX=9606 GN=DPH5 PE=1 SV=2	593000	2190000	0.270776	-3.69
2644	3247	Q96LR5	1.3	29	6	1	Carbamidomethylation	22255	Ubiquitin-conjugating enzyme E2 E2 OS=Homo sapiens OX=9606 GN=UBE2E2 PE=1 SV=1	265000	978000	0.270961	-3.69
4667	6564	Q6DKK2	1.3	3	1	1		42457	Tetratricopeptide repeat protein 19 mitochondrial OS=Homo sapiens OX=9606 GN=TTC19 PE=1 SV=4	76700	283000	0.271025	-3.69
1127	3018	P84103	1.68	34	9	6	Deamidation (NQ)	19330	Serine/arginine-rich splicing factor 3 OS=Homo sapiens OX=9606 GN=SRSF3 PE=1 SV=1	28800000	106000000	0.271698	-3.68
3177	4507	Q86YS6	2.34	18	4	2		23339	Ras-related protein Rab-43 OS=Homo sapiens OX=9606 GN=RAB43 PE=1 SV=1	409000	1500000	0.272667	-3.67
3883	3849	O00767	1.34	15	3	3		41523	Acyl-CoA desaturase OS=Homo sapiens OX=9606 GN=SCD PE=1 SV=2	6140000	22500000	0.272889	-3.66
4205	5785	Q96I51	1.3	5	1	1		49997	RCC1-like G exchanging factor-like protein OS=Homo sapiens OX=9606 GN=RCC1L PE=1 SV=2	333000	1220000	0.272951	-3.66
3112	2490	Q9H939	6.3	16	5	5	Carbamidomethylation	38858	Proline-serine-threonine phosphatase-interacting protein 2 OS=Homo sapiens OX=9606 GN=PSTPIP2 PE=1 SV=4	1840000	6740000	0.272997	-3.66
2778	3121	Q9BR61	3.17	20	5	5	Carbamidomethylation	31151	Acyl-CoA-binding domain-containing protein 6 OS=Homo sapiens OX=9606 GN=ACBD6 PE=1 SV=1	1750000	6410000	0.273011	-3.66
2399	1832	Q08379	3.32	6	5	5	Carbamidomethylation	113086	Golgin subfamily A member 2 OS=Homo sapiens OX=9606 GN=GOLGA2 PE=1 SV=3	2080000	7580000	0.274406	-3.64
2953	3168	Q9BYD2	6.67	15	3	3		30243	39S ribosomal protein L9 mitochondrial OS=Homo sapiens OX=9606 GN=MRPL9 PE=1 SV=2	3150000	11400000	0.276316	-3.62
4522	4826	Q8N2G8	2.31	3	2	2	Carbamidomethylation	57523	GH3 domain-containing protein OS=Homo sapiens OX=9606 GN=GHDC PE=1 SV=2	121000	436000	0.277523	-3.6
2528	2380	O95479	3.05	10	6	6		88893	GDH/6PGL endoplasmic bifunctional protein OS=Homo sapiens OX=9606 GN=H6PD PE=1 SV=2	1170000	4210000	0.27791	-3.6
2072	1360	P28799	6.33	22	7	7	Carbamidomethylation	63545	Progranulin OS=Homo sapiens OX=9606 GN=GRN PE=1 SV=2	4430000	15900000	0.278616	-3.59
1399	744	Q9BTC0	3.12	7	12	12	Carbamidomethylation; Deamidation (NQ)	243870	Death-inducer obliterator 1 OS=Homo sapiens OX=9606 GN=DIDO1 PE=1 SV=5	2630000	9420000	0.279193	-3.58
2190	2516	Q9NRN7	6.56	24	8	8	Carbamidomethylation	35776	L-aminoadipate-semialdehyde dehydrogenase-phosphopantetheinyl transferase OS=Homo sapiens OX=9606 GN=AASDHPPT PE=1 SV=2	4720000	16900000	0.27929	-3.58
4567	5307	O00255	1.27	2	1	1		68023	Menin OS=Homo sapiens OX=9606 GN=MEN1 PE=1 SV=4	256000	914000	0.280088	-3.57
4437	4941	Q92485	2.39	6	2	2		50814	Acid sphingomyelinase-like phosphodiesterase 3b OS=Homo sapiens OX=9606 GN=SMPDL3B PE=1 SV=2	422000	1500000	0.281333	-3.55
3630	3773	Q15291	2.57	9	4	4	Carbamidomethylation	59153	Retinoblastoma-binding protein 5 OS=Homo sapiens OX=9606 GN=RBBP5 PE=1 SV=2	2930000	10400000	0.281731	-3.55
3526	3162	P13747	1.64	8	2	2	Carbamidomethylation	40058	HLA class I histocompatibility antigen alpha chain E OS=Homo sapiens OX=9606 GN=HLA-E PE=1 SV=4	214000	755000	0.283444	-3.53
3043	4087	Q8N4V1	4.11	32	3	3		14686	Membrane magnesium transporter 1 OS=Homo sapiens OX=9606 GN=MMGT1 PE=1 SV=1	2800000	9870000	0.283688	-3.52
1614	2255	P61970	3.21	82	13	13	Carbamidomethylation; Deamidation (NQ)	14478	Nuclear transport factor 2 OS=Homo sapiens OX=9606 GN=NUTF2 PE=1 SV=1	34900000	123000000	0.28374	-3.52
1635	1514	Q9C0B1	3.68	19	9	9	Carbamidomethylation	58282	Alpha-ketoglutarate-dependent dioxygenase FTO OS=Homo sapiens OX=9606 GN=FTO PE=1 SV=3	4430000	15600000	0.283974	-3.52
4703	6411	Q9BUR4	1.57	6	2	2		59309	Telomerase Cajal body protein 1 OS=Homo sapiens OX=9606 GN=WRAP53 PE=1 SV=1	261000	917000	0.284624	-3.51
4808	5962	P55210	1.25	3	1	1		34277	Caspase-7 OS=Homo sapiens OX=9606 GN=CASP7 PE=1 SV=1	390000	1370000	0.284672	-3.51
3593	2856	Q15172	3.99	11	4	4	Carbamidomethylation	56194	Serine/threonine-protein phosphatase 2A 56 kDa regulatory subunit alpha isoform OS=Homo sapiens OX=9606 GN=PPP2R5A PE=1 SV=1	3050000	10700000	0.285047	-3.51
1981	1580	O76071	4.46	32	8	8	Carbamidomethylation	37840	Probable cytosolic iron-sulfur protein assembly protein CIAO1 OS=Homo sapiens OX=9606 GN=CIAO1 PE=1 SV=1	4560000	15900000	0.286792	-3.49
4666	6525	Q9H2V7	1.22	3	1	1		56630	Protein spinster homolog 1 OS=Homo sapiens OX=9606 GN=SPNS1 PE=1 SV=1	427000	1470000	0.290476	-3.44
1684	1467	P06132	4.36	38	11	11	Carbamidomethylation; Acetylation (Protein N-term)	40787	Uroporphyrinogen decarboxylase OS=Homo sapiens OX=9606 GN=UROD PE=1 SV=2	9090000	31100000	0.292283	-3.42
2907	2535	Q14807	6.63	16	8	8	Carbamidomethylation; Acetylation (Protein N-term)	73262	Kinesin-like protein KIF22 OS=Homo sapiens OX=9606 GN=KIF22 PE=1 SV=5	2390000	8160000	0.292892	-3.41
4575	6745	Q7Z7F7	1.22	6	1	1		15128	39S ribosomal protein L55 mitochondrial OS=Homo sapiens OX=9606 GN=MRPL55 PE=1 SV=1	775000	2640000	0.293561	-3.41
1817	1524	Q9P015	3.9	33	8	8	Carbamidomethylation; Deamidation (NQ)	33420	39S ribosomal protein L15 mitochondrial OS=Homo sapiens OX=9606 GN=MRPL15 PE=1 SV=1	7290000	24800000	0.293952	-3.4
4020	4372	Q14592	3	8	3	2	Carbamidomethylation	63665	Zinc finger protein 460 OS=Homo sapiens OX=9606 GN=ZNF460 PE=1 SV=2	580000	1970000	0.294416	-3.4
4943	8828	P25089	1.22	4	1	1	Carbamidomethylation	39965	N-formyl peptide receptor 3 OS=Homo sapiens OX=9606 GN=FPR3 PE=2 SV=2	1100000	3730000	0.294906	-3.39
3119	2448	Q12948	2.89	21	6	4	Carbamidomethylation; Deamidation (NQ)	56789	Forkhead box protein C1 OS=Homo sapiens OX=9606 GN=FOXC1 PE=1 SV=3	4370000	14800000	0.29527	-3.39
4212	4378	Q9NVA1	2.92	7	2	2		34600	Ubiquinol-cytochrome-c reductase complex assembly factor 1 OS=Homo sapiens OX=9606 GN=UQCC1 PE=1 SV=3	545000	1830000	0.297814	-3.36
4597	4967	P17535	2.73	10	2	2	Carbamidomethylation	35174	Transcription factor jun-D OS=Homo sapiens OX=9606 GN=JUND PE=1 SV=3	2020000	6740000	0.299703	-3.34
2921	2806	P45985	2.79	22	5	5	Carbamidomethylation; Acetylation (Protein N-term)	44288	Dual specificity mitogen-activated protein kinase kinase 4 OS=Homo sapiens OX=9606 GN=MAP2K4 PE=1 SV=1	3220000	10700000	0.300935	-3.32
1977	2299	P68402	4.83	42	11	9	Carbamidomethylation; Acetylation (Protein N-term)	25569	Platelet-activating factor acetylhydrolase IB subunit beta OS=Homo sapiens OX=9606 GN=PAFAH1B2 PE=1 SV=1	7490000	24800000	0.302016	-3.31
4853	6166	Q9HB21	1.17	2	1	1		45554	Pleckstrin homology domain-containing family A member 1 OS=Homo sapiens OX=9606 GN=PLEKHA1 PE=1 SV=2	240000	788000	0.304569	-3.28
3678	4170	P40123	1.17	5	2	1		52824	Adenylyl cyclase-associated protein 2 OS=Homo sapiens OX=9606 GN=CAP2 PE=1 SV=1	165000	540000	0.305556	-3.27
4954	9499	Q99626	1.17	4	1	1		33520	Homeobox protein CDX-2 OS=Homo sapiens OX=9606 GN=CDX2 PE=1 SV=3	179000	585000	0.305983	-3.27
3624	3819	Q8WTW3	1.17	1	1	1		108978	Conserved oligomeric Golgi complex subunit 1 OS=Homo sapiens OX=9606 GN=COG1 PE=1 SV=1	178000	581000	0.306368	-3.26
2744	2195	Q70J99	2.68	9	7	7	Carbamidomethylation	123282	Protein unc-13 homolog D OS=Homo sapiens OX=9606 GN=UNC13D PE=1 SV=1	2580000	8420000	0.306413	-3.26
1596	2170	Q9NQ29	5.88	22	9	3	Carbamidomethylation	43728	Putative RNA-binding protein Luc7-like 1 OS=Homo sapiens OX=9606 GN=LUC7L PE=1 SV=1	3060000	9940000	0.307847	-3.25
1136	779	O96019	5.26	39	12	11	Carbamidomethylation; Deamidation (NQ)	47461	Actin-like protein 6A OS=Homo sapiens OX=9606 GN=ACTL6A PE=1 SV=1	12000000	38900000	0.308483	-3.24
3787	3485	Q96GW9	2.09	6	2	2		66591	Methionine--tRNA ligase mitochondrial OS=Homo sapiens OX=9606 GN=MARS2 PE=1 SV=2	275000	891000	0.308642	-3.24
3135	3830	Q9Y608	2.55	5	3	2	Carbamidomethylation	82171	Leucine-rich repeat flightless-interacting protein 2 OS=Homo sapiens OX=9606 GN=LRRFIP2 PE=1 SV=1	864000	2790000	0.309677	-3.23
2549	2577	Q93096	1.16	13	2	1		19815	Protein tyrosine phosphatase type IVA 1 OS=Homo sapiens OX=9606 GN=PTP4A1 PE=1 SV=2	422000	1360000	0.310294	-3.22
2951	4650	Q9H299	2.87	31	4	4		10438	SH3 domain-binding glutamic acid-rich-like protein 3 OS=Homo sapiens OX=9606 GN=SH3BGRL3 PE=1 SV=1	25200000	81100000	0.310727	-3.22
2561	1923	Q9BRR6	3.04	7	3	3		54089	ADP-dependent glucokinase OS=Homo sapiens OX=9606 GN=ADPGK PE=1 SV=1	2620000	8430000	0.310795	-3.22
2059	1383	Q8IWS0	4.41	20	6	6	Carbamidomethylation; Deamidation (NQ)	41290	PHD finger protein 6 OS=Homo sapiens OX=9606 GN=PHF6 PE=1 SV=1	2470000	7940000	0.311083	-3.21
4962	9887	O43824	1.15	2	1	1		56898	Putative GTP-binding protein 6 OS=Homo sapiens OX=9606 GN=GTPBP6 PE=2 SV=4	675000	2160000	0.3125	-3.2
2572	2710	Q9NR09	4.94	2	8	8	Carbamidomethylation	530260	Baculoviral IAP repeat-containing protein 6 OS=Homo sapiens OX=9606 GN=BIRC6 PE=1 SV=2	866000	2770000	0.312635	-3.2
1131	1029	Q13616	5.4	25	17	17	Carbamidomethylation	89678	Cullin-1 OS=Homo sapiens OX=9606 GN=CUL1 PE=1 SV=2	5600000	17900000	0.312849	-3.2
4904	6505	Q9HCE5	1.15	6	1	1	Carbamidomethylation	52150	N6-adenosine-methyltransferase non-catalytic subunit OS=Homo sapiens OX=9606 GN=METTL14 PE=1 SV=2	1120000	3580000	0.312849	-3.2
730	680	P39748	6.74	45	19	18	Carbamidomethylation; Deamidation (NQ)	42593	Flap endonuclease 1 OS=Homo sapiens OX=9606 GN=FEN1 PE=1 SV=1	25200000	80400000	0.313433	-3.19
3937	3286	Q9H4L7	2.51	4	4	4	Carbamidomethylation	117402	SWI/SNF-related matrix-associated actin-dependent regulator of chromatin subfamily A containing DEAD/H box 1 OS=Homo sapiens OX=9606 GN=SMARCAD1 PE=1 SV=2	863000	2750000	0.313818	-3.19
3656	4086	Q9H4A5	5.65	22	4	3	Carbamidomethylation	32767	Golgi phosphoprotein 3-like OS=Homo sapiens OX=9606 GN=GOLPH3L PE=1 SV=1	1510000	4780000	0.3159	-3.17
1745	3529	P42677	1.13	52	8	1	Carbamidomethylation; Deamidation (NQ)	9461	40S ribosomal protein S27 OS=Homo sapiens OX=9606 GN=RPS27 PE=1 SV=3	1350000	4250000	0.317647	-3.15
4045	4177	Q8NBT2	2.53	30	3	3	Carbamidomethylation	22478	Kinetochore protein Spc24 OS=Homo sapiens OX=9606 GN=SPC24 PE=1 SV=2	2450000	7710000	0.317769	-3.15
4044	4158	P43694	3.93	14	4	3	Carbamidomethylation; Deamidation (NQ)	44565	Transcription factor GATA-4 OS=Homo sapiens OX=9606 GN=GATA4 PE=1 SV=2	821000	2580000	0.318217	-3.14
4305	4172	Q9H269	1.19	4	2	2		94694	Vacuolar protein sorting-associated protein 16 homolog OS=Homo sapiens OX=9606 GN=VPS16 PE=1 SV=2	110000	343000	0.3207	-3.12
3125	3516	O60287	1.11	0	1	1		254386	Nucleolar pre-ribosomal-associated protein 1 OS=Homo sapiens OX=9606 GN=URB1 PE=1 SV=4	174000	540000	0.322222	-3.1
3201	3898	O43708	2.13	11	2	2	Carbamidomethylation	24212	Maleylacetoacetate isomerase OS=Homo sapiens OX=9606 GN=GSTZ1 PE=1 SV=3	1410000	4360000	0.323394	-3.09
4780	5380	Q53HL2	1.11	4	1	1		31323	Borealin OS=Homo sapiens OX=9606 GN=CDCA8 PE=1 SV=2	328000	1010000	0.324752	-3.08
3420	2846	Q9BV57	1.1	8	1	1		21498	1 2-dihydroxy-3-keto-5-methylthiopentene dioxygenase OS=Homo sapiens OX=9606 GN=ADI1 PE=1 SV=1	403000	1240000	0.325	-3.08
2577	2062	Q6P158	1.1	1	2	1		155604	Putative ATP-dependent RNA helicase DHX57 OS=Homo sapiens OX=9606 GN=DHX57 PE=1 SV=2	191000	587000	0.325383	-3.07
1463	2127	P30046	6.94	67	12	12	Carbamidomethylation	12712	D-dopachrome decarboxylase OS=Homo sapiens OX=9606 GN=DDT PE=1 SV=3	25100000	77100000	0.325551	-3.07
2552	3145	O95478	2.61	7	2	2	Carbamidomethylation	30065	Ribosome biogenesis protein NSA2 homolog OS=Homo sapiens OX=9606 GN=NSA2 PE=1 SV=1	1720000	5280000	0.325758	-3.07
150	1034	P13929	1.49	27	17	2	Carbamidomethylation; Deamidation (NQ)	46987	Beta-enolase OS=Homo sapiens OX=9606 GN=ENO3 PE=1 SV=5	321000	983000	0.326551	-3.06
1081	632	Q5BKZ1	4.8	39	16	16	Carbamidomethylation; Deamidation (NQ); Acetylation (Protein N-term)	65654	DBIRD complex subunit ZNF326 OS=Homo sapiens OX=9606 GN=ZNF326 PE=1 SV=2	8600000	26300000	0.326996	-3.06
2324	2650	Q15427	3.4	19	6	6	Deamidation (NQ)	44386	Splicing factor 3B subunit 4 OS=Homo sapiens OX=9606 GN=SF3B4 PE=1 SV=1	7730000	23600000	0.327542	-3.05
3649	4571	Q8ND30	1.09	3	2	1		98544	Liprin-beta-2 OS=Homo sapiens OX=9606 GN=PPFIBP2 PE=1 SV=3	493000	1500000	0.328667	-3.04
3612	3929	P09884	4.34	2	3	3		165912	DNA polymerase alpha catalytic subunit OS=Homo sapiens OX=9606 GN=POLA1 PE=1 SV=2	1200000	3650000	0.328767	-3.04
3645	3704	Q96S44	2.71	11	2	2		28160	EKC/KEOPS complex subunit TP53RK OS=Homo sapiens OX=9606 GN=TP53RK PE=1 SV=2	1220000	3700000	0.32973	-3.03
4977	10975	Q96BZ8	1.1	3	1	1	Deamidation (NQ)	30529	Leukocyte receptor cluster member 1 OS=Homo sapiens OX=9606 GN=LENG1 PE=1 SV=1	3430000	10400000	0.329808	-3.03
1470	1173	Q8TDN6	5.62	30	7	7	Carbamidomethylation	41401	Ribosome biogenesis protein BRX1 homolog OS=Homo sapiens OX=9606 GN=BRIX1 PE=1 SV=2	5510000	16700000	0.32994	-3.03
1494	1365	P09417	2.5	48	10	10	Carbamidomethylation	25790	Dihydropteridine reductase OS=Homo sapiens OX=9606 GN=QDPR PE=1 SV=2	10100000	30600000	0.330065	-3.03
577	2303	P49773	3.04	84	18	18	Carbamidomethylation	13802	Histidine triad nucleotide-binding protein 1 OS=Homo sapiens OX=9606 GN=HINT1 PE=1 SV=2	35000000	106000000	0.330189	-3.03
3610	3505	Q5TBB1	5.22	14	3	3		35139	Ribonuclease H2 subunit B OS=Homo sapiens OX=9606 GN=RNASEH2B PE=1 SV=1	1510000	4570000	0.330416	-3.03
4196	4655	Q8TBM8	1.22	6	2	2		42516	DnaJ homolog subfamily B member 14 OS=Homo sapiens OX=9606 GN=DNAJB14 PE=1 SV=1	424000	1280000	0.33125	-3.02
2339	1717	P06280	2.36	15	5	5	Carbamidomethylation	48767	Alpha-galactosidase A OS=Homo sapiens OX=9606 GN=GLA PE=1 SV=1	2890000	8700000	0.332184	-3.01
4033	4520	P51946	2.15	10	2	2	Carbamidomethylation	37643	Cyclin-H OS=Homo sapiens OX=9606 GN=CCNH PE=1 SV=1	1150000	3460000	0.33237	-3.01
4474	4716	Q9ULR3	1.99	5	2	2	Carbamidomethylation	56448	Protein phosphatase 1H OS=Homo sapiens OX=9606 GN=PPM1H PE=1 SV=2	575000	1730000	0.33237	-3.01
2203	2519	Q9UGV2	5.31	29	8	7	Carbamidomethylation	41409	Protein NDRG3 OS=Homo sapiens OX=9606 GN=NDRG3 PE=1 SV=2	7180000	21600000	0.332407	-3.01
4838	7407	Q96CN9	1.07	2	1	1		87811	GRIP and coiled-coil domain-containing protein 1 OS=Homo sapiens OX=9606 GN=GCC1 PE=1 SV=1	72600	217000	0.334562	-2.99
3441	8534	Q9P003	1.39	14	3	3		16093	Protein cornichon homolog 4 OS=Homo sapiens OX=9606 GN=CNIH4 PE=1 SV=1	4290000	12800000	0.335156	-2.98
11	10	P07437	7.69	86	138	15	Carbamidomethylation; Deamidation (NQ); Oxidation (M)	49671	Tubulin beta chain OS=Homo sapiens OX=9606 GN=TUBB PE=1 SV=2	466000000	1390000000	0.335252	-2.98
3038	2724	Q9Y6K9	4.43	10	3	3		48198	NF-kappa-B essential modulator OS=Homo sapiens OX=9606 GN=IKBKG PE=1 SV=2	1080000	3220000	0.335404	-2.98
1678	1518	Q9Y624	5.8	38	10	10	Carbamidomethylation; Deamidation (NQ)	32583	Junctional adhesion molecule A OS=Homo sapiens OX=9606 GN=F11R PE=1 SV=1	13200000	39300000	0.335878	-2.98
2277	1971	Q92925	5.79	15	6	6		58921	SWI/SNF-related matrix-associated actin-dependent regulator of chromatin subfamily D member 2 OS=Homo sapiens OX=9606 GN=SMARCD2 PE=1 SV=3	3240000	9640000	0.3361	-2.98
4118	4619	O75330	1.07	2	1	1	Carbamidomethylation	84100	Hyaluronan mediated motility receptor OS=Homo sapiens OX=9606 GN=HMMR PE=1 SV=2	111000	330000	0.336364	-2.97
2068	1839	Q53FA7	2.38	34	8	8	Carbamidomethylation; Acetylation (Protein N-term)	35536	Quinone oxidoreductase PIG3 OS=Homo sapiens OX=9606 GN=TP53I3 PE=1 SV=2	9520000	28200000	0.337589	-2.96
4538	5177	Q6NXR4	1.06	2	1	1		56915	TELO2-interacting protein 2 OS=Homo sapiens OX=9606 GN=TTI2 PE=1 SV=1	439000	1300000	0.337692	-2.96
1509	1884	P50897	5.33	41	14	14	Carbamidomethylation	34193	Palmitoyl-protein thioesterase 1 OS=Homo sapiens OX=9606 GN=PPT1 PE=1 SV=1	21100000	62000000	0.340323	-2.94
1629	1432	Q9Y5X3	3.78	35	12	12	Carbamidomethylation; Acetylation (Protein N-term)	46817	Sorting nexin-5 OS=Homo sapiens OX=9606 GN=SNX5 PE=1 SV=1	12800000	37600000	0.340426	-2.94
4238	5633	Q9Y605	1.98	27	2	2		14650	MORF4 family-associated protein 1 OS=Homo sapiens OX=9606 GN=MRFAP1 PE=1 SV=1	2660000	7800000	0.341026	-2.93
3967	3501	P09914	5.03	11	4	4	Carbamidomethylation	55360	Interferon-induced protein with tetratricopeptide repeats 1 OS=Homo sapiens OX=9606 GN=IFIT1 PE=1 SV=2	1120000	3280000	0.341463	-2.93
3311	5768	O75446	2.51	10	2	2	Carbamidomethylation	23306	Histone deacetylase complex subunit SAP30 OS=Homo sapiens OX=9606 GN=SAP30 PE=1 SV=1	514000	1500000	0.342667	-2.92
4117	4478	O75449	1.04	2	1	1		55965	Katanin p60 ATPase-containing subunit A1 OS=Homo sapiens OX=9606 GN=KATNA1 PE=1 SV=1	574000	1670000	0.343713	-2.91
4739	5366	Q96AX1	1.04	1	1	1		67611	Vacuolar protein sorting-associated protein 33A OS=Homo sapiens OX=9606 GN=VPS33A PE=1 SV=1	392000	1140000	0.34386	-2.91
4750	5577	Q9H8H2	1.04	2	1	1		94087	Probable ATP-dependent RNA helicase DDX31 OS=Homo sapiens OX=9606 GN=DDX31 PE=1 SV=2	681000	1980000	0.343939	-2.91
1005	931	Q9BQ52	5.38	26	16	16	Carbamidomethylation	92219	Zinc phosphodiesterase ELAC protein 2 OS=Homo sapiens OX=9606 GN=ELAC2 PE=1 SV=2	4340000	12600000	0.344444	-2.9
1970	1897	Q96PZ0	2.17	10	5	5		75035	Pseudouridylate synthase 7 homolog OS=Homo sapiens OX=9606 GN=PUS7 PE=1 SV=2	872000	2530000	0.344664	-2.9
3813	3663	Q9BY42	1.03	4	1	1	Carbamidomethylation; Deamidation (NQ)	33887	Replication termination factor 2 OS=Homo sapiens OX=9606 GN=RTF2 PE=1 SV=3	91800	264000	0.347727	-2.88
3364	2533	Q9H4L5	2.87	11	8	8		101224	Oxysterol-binding protein-related protein 3 OS=Homo sapiens OX=9606 GN=OSBPL3 PE=1 SV=1	1900000	5440000	0.349265	-2.86
1698	1730	P46108	2.27	44	10	8	Carbamidomethylation; Deamidation (NQ)	33831	Adapter molecule crk OS=Homo sapiens OX=9606 GN=CRK PE=1 SV=2	11300000	32300000	0.349845	-2.86
1111	1838	P19105	3.65	69	16	5	Carbamidomethylation; Deamidation (NQ)	19794	Myosin regulatory light chain 12A OS=Homo sapiens OX=9606 GN=MYL12A PE=1 SV=2	16900000	48200000	0.350622	-2.85
4628	5401	Q6VN20	1.02	2	1	1		67257	Ran-binding protein 10 OS=Homo sapiens OX=9606 GN=RANBP10 PE=1 SV=1	303000	862000	0.351508	-2.84
2003	1726	Q9NX46	5.38	35	9	9	Carbamidomethylation; Acetylation (Protein N-term)	38947	ADP-ribose glycohydrolase ARH3 OS=Homo sapiens OX=9606 GN=ADPRHL2 PE=1 SV=1	3730000	10600000	0.351887	-2.84
3800	3952	P02679	4.81	13	4	4		51512	Fibrinogen gamma chain OS=Homo sapiens OX=9606 GN=FGG PE=1 SV=3	2240000	6360000	0.352201	-2.84
2057	1528	Q12996	2.15	11	6	6	Carbamidomethylation	82922	Cleavage stimulation factor subunit 3 OS=Homo sapiens OX=9606 GN=CSTF3 PE=1 SV=1	2790000	7920000	0.352273	-2.84
4986	9786	O15504	1.01	3	1	1		44872	Nucleoporin-like protein 2 OS=Homo sapiens OX=9606 GN=NUPL2 PE=1 SV=1	403000	1140000	0.353509	-2.83
3895	4667	P22670	1.91	4	2	2	Acetylation (Protein N-term)	104758	MHC class II regulatory factor RFX1 OS=Homo sapiens OX=9606 GN=RFX1 PE=1 SV=2	4570000	12900000	0.354264	-2.82
2720	3206	Q15404	4.81	21	6	6		31540	Ras suppressor protein 1 OS=Homo sapiens OX=9606 GN=RSU1 PE=1 SV=3	3410000	9590000	0.355579	-2.81
3313	3186	Q96HY7	4.98	4	3	3	Carbamidomethylation	103077	Probable 2-oxoglutarate dehydrogenase E1 component DHKTD1 mitochondrial OS=Homo sapiens OX=9606 GN=DHTKD1 PE=1 SV=2	1160000	3260000	0.355828	-2.81
2535	2425	Q9BVI4	2.8	13	5	5		58468	Nucleolar complex protein 4 homolog OS=Homo sapiens OX=9606 GN=NOC4L PE=1 SV=1	2740000	7700000	0.355844	-2.81
3481	3317	Q9NV06	1	2	1	1		51402	DDB1- and CUL4-associated factor 13 OS=Homo sapiens OX=9606 GN=DCAF13 PE=1 SV=2	192000	539000	0.356215	-2.81
3896	4906	Q8N999	1	4	1	1	Carbamidomethylation	37490	Uncharacterized protein C12orf29 OS=Homo sapiens OX=9606 GN=C12orf29 PE=1 SV=2	179000	502000	0.356574	-2.8
1687	3770	P58546	6.33	58	6	6	Carbamidomethylation; Deamidation (NQ); Acetylation (Protein N-term)	12895	Myotrophin OS=Homo sapiens OX=9606 GN=MTPN PE=1 SV=2	33000000	92500000	0.356757	-2.8
1859	2474	P0DPI2	2.16	44	8	8	Carbamidomethylation; Deamidation (NQ)	28170	Glutamine amidotransferase-like class 1 domain-containing protein 3A mitochondrial OS=Homo sapiens OX=9606 GN=GATD3A PE=1 SV=1	9740000	27200000	0.358088	-2.79
2362	2591	Q9NP77	5.24	30	5	5	Carbamidomethylation	22574	RNA polymerase II subunit A C-terminal domain phosphatase SSU72 OS=Homo sapiens OX=9606 GN=SSU72 PE=1 SV=1	6700000	18700000	0.358289	-2.79
4526	5060	Q16625	1.47	6	2	2		59144	Occludin OS=Homo sapiens OX=9606 GN=OCLN PE=1 SV=1	774000	2160000	0.358333	-2.79
4438	4964	P60604	1	13	1	1	Carbamidomethylation	18566	Ubiquitin-conjugating enzyme E2 G2 OS=Homo sapiens OX=9606 GN=UBE2G2 PE=1 SV=1	991000	2760000	0.359058	-2.79
3963	3723	Q9UK59	2.11	6	2	2	Carbamidomethylation; Deamidation (NQ)	61555	Lariat debranching enzyme OS=Homo sapiens OX=9606 GN=DBR1 PE=1 SV=2	1120000	3110000	0.360129	-2.78
2201	2488	Q9BRQ6	2.94	43	7	7	Carbamidomethylation	26458	MICOS complex subunit MIC25 OS=Homo sapiens OX=9606 GN=CHCHD6 PE=1 SV=1	2550000	7080000	0.360169	-2.78
3408	2895	Q99933	0.98	3	1	1		38779	BAG family molecular chaperone regulator 1 OS=Homo sapiens OX=9606 GN=BAG1 PE=1 SV=4	184000	508000	0.362205	-2.76
4606	5525	Q9H5V9	0.98	6	1	1		25625	UPF0428 protein CXorf56 OS=Homo sapiens OX=9606 GN=CXorf56 PE=1 SV=1	646000	1780000	0.362921	-2.76
2812	4745	P62304	4.16	25	6	6		10804	Small nuclear ribonucleoprotein E OS=Homo sapiens OX=9606 GN=SNRPE PE=1 SV=1	10600000	29200000	0.363014	-2.75
3157	2306	Q9HBL8	2.27	8	2	2		33344	NmrA-like family domain-containing protein 1 OS=Homo sapiens OX=9606 GN=NMRAL1 PE=1 SV=1	1020000	2800000	0.364286	-2.75
3163	6691	A6NHT5	0.98	5	1	1	Acetylation (Protein N-term)	37825	Homeobox protein HMX3 OS=Homo sapiens OX=9606 GN=HMX3 PE=1 SV=1	3760000	10300000	0.365049	-2.74
4233	4712	Q5C9Z4	2.03	3	2	2		96257	Nucleolar MIF4G domain-containing protein 1 OS=Homo sapiens OX=9606 GN=NOM1 PE=1 SV=1	350000	958000	0.365344	-2.74
4790	5567	Q15311	0.98	3	1	1		76064	RalA-binding protein 1 OS=Homo sapiens OX=9606 GN=RALBP1 PE=1 SV=3	211000	577000	0.365685	-2.73
3245	3076	P49137	3.61	14	5	4	Carbamidomethylation	45568	MAP kinase-activated protein kinase 2 OS=Homo sapiens OX=9606 GN=MAPKAPK2 PE=1 SV=1	1280000	3500000	0.365714	-2.73
3013	3185	Q9NRG9	1.43	6	3	3	Carbamidomethylation	59574	Aladin OS=Homo sapiens OX=9606 GN=AAAS PE=1 SV=1	1200000	3280000	0.365854	-2.73
1756	1039	O15294	2.02	18	15	15	Carbamidomethylation; Acetylation (Protein N-term)	116924	UDP-N-acetylglucosamine--peptide N-acetylglucosaminyltransferase 110 kDa subunit OS=Homo sapiens OX=9606 GN=OGT PE=1 SV=3	3770000	10300000	0.366019	-2.73
3123	3175	Q9H9Y6	1.76	2	2	2		128229	DNA-directed RNA polymerase I subunit RPA2 OS=Homo sapiens OX=9606 GN=POLR1B PE=1 SV=2	924000	2510000	0.368127	-2.72
4756	5547	Q6DT37	0.97	1	1	1		172458	Serine/threonine-protein kinase MRCK gamma OS=Homo sapiens OX=9606 GN=CDC42BPG PE=1 SV=2	320000	869000	0.368239	-2.72
4457	4754	Q53GS7	0.97	1	1	1		79836	Nucleoporin GLE1 OS=Homo sapiens OX=9606 GN=GLE1 PE=1 SV=2	770000	2090000	0.368421	-2.71
4636	5914	Q9BQC3	0.97	3	1	1		52083	2-(3-amino-3-carboxypropyl)histidine synthase subunit 2 OS=Homo sapiens OX=9606 GN=DPH2 PE=1 SV=1	101000	274000	0.368613	-2.71
1882	1762	Q9H0L4	4.89	15	7	3	Carbamidomethylation	64436	Cleavage stimulation factor subunit 2 tau variant OS=Homo sapiens OX=9606 GN=CSTF2T PE=1 SV=1	1620000	4390000	0.369021	-2.71
383	276	P51659	3.35	54	41	41	Carbamidomethylation; Deamidation (NQ)	79686	Peroxisomal multifunctional enzyme type 2 OS=Homo sapiens OX=9606 GN=HSD17B4 PE=1 SV=3	32100000	86900000	0.36939	-2.71
3923	3881	Q96J02	0.97	2	2	1		102803	E3 ubiquitin-protein ligase Itchy homolog OS=Homo sapiens OX=9606 GN=ITCH PE=1 SV=2	370000	1000000	0.37	-2.7
1257	2337	P68036	4.78	55	15	14	Carbamidomethylation	17862	Ubiquitin-conjugating enzyme E2 L3 OS=Homo sapiens OX=9606 GN=UBE2L3 PE=1 SV=1	38600000	104000000	0.371154	-2.69
3141	2955	O15397	1.61	3	3	2	Carbamidomethylation	119938	Importin-8 OS=Homo sapiens OX=9606 GN=IPO8 PE=1 SV=2	432000	1160000	0.372414	-2.69
3632	4012	O43823	4.51	6	3	3		76108	A-kinase anchor protein 8 OS=Homo sapiens OX=9606 GN=AKAP8 PE=1 SV=1	5370000	14400000	0.372917	-2.68
2106	3863	P41567	5.41	60	9	9	Carbamidomethylation; Deamidation (NQ)	12732	Eukaryotic translation initiation factor 1 OS=Homo sapiens OX=9606 GN=EIF1 PE=1 SV=1	22200000	59500000	0.373109	-2.68
3554	4165	Q16595	1.47	9	2	2		23135	Frataxin mitochondrial OS=Homo sapiens OX=9606 GN=FXN PE=1 SV=2	960000	2570000	0.373541	-2.68
4517	5284	Q9UBF8	1.67	3	2	2		91379	Phosphatidylinositol 4-kinase beta OS=Homo sapiens OX=9606 GN=PI4KB PE=1 SV=1	281000	751000	0.374168	-2.67
3603	3259	Q13190	4.66	15	3	3	Carbamidomethylation	39673	Syntaxin-5 OS=Homo sapiens OX=9606 GN=STX5 PE=1 SV=2	3280000	8730000	0.375716	-2.66
4395	6291	Q15004	0.95	6	1	1		11986	PCNA-associated factor OS=Homo sapiens OX=9606 GN=PCLAF PE=1 SV=1	1030000	2740000	0.375912	-2.66
1216	1089	Q9GZR7	4.9	14	11	11	Carbamidomethylation	96332	ATP-dependent RNA helicase DDX24 OS=Homo sapiens OX=9606 GN=DDX24 PE=1 SV=1	5940000	15800000	0.375949	-2.66
2587	2600	P49642	4.54	17	6	6	Carbamidomethylation	49902	DNA primase small subunit OS=Homo sapiens OX=9606 GN=PRIM1 PE=1 SV=1	2340000	6200000	0.377419	-2.65
4878	6162	Q9H4K7	0.94	3	1	1		43955	Mitochondrial ribosome-associated GTPase 2 OS=Homo sapiens OX=9606 GN=MTG2 PE=1 SV=1	133000	352000	0.377841	-2.65
3842	4984	Q9BSF4	0.94	6	1	1		29233	Mitochondrial import inner membrane translocase subunit Tim29 OS=Homo sapiens OX=9606 GN=TIMM29 PE=1 SV=2	810000	2140000	0.378505	-2.64
2771	2773	Q9GZT8	2.72	24	7	7	Carbamidomethylation	41968	NIF3-like protein 1 OS=Homo sapiens OX=9606 GN=NIF3L1 PE=1 SV=2	4020000	10600000	0.379245	-2.64
2157	2356	P52732	2.85	10	10	10	Carbamidomethylation	119159	Kinesin-like protein KIF11 OS=Homo sapiens OX=9606 GN=KIF11 PE=1 SV=2	2570000	6770000	0.379616	-2.63
2262	2706	Q9UPU5	3.24	4	9	9	Carbamidomethylation	294364	Ubiquitin carboxyl-terminal hydrolase 24 OS=Homo sapiens OX=9606 GN=USP24 PE=1 SV=3	2130000	5580000	0.38172	-2.62
3275	2774	Q96G46	1.65	4	2	2	Carbamidomethylation	72594	tRNA-dihydrouridine(47) synthase [NAD(P)(+)]-like OS=Homo sapiens OX=9606 GN=DUS3L PE=1 SV=2	769000	2010000	0.382587	-2.61
3155	3033	Q9BTD8	4.28	11	5	4		50414	RNA-binding protein 42 OS=Homo sapiens OX=9606 GN=RBM42 PE=1 SV=1	5550000	14500000	0.382759	-2.61
2916	2758	O95239	4.34	8	8	7		139881	Chromosome-associated kinesin KIF4A OS=Homo sapiens OX=9606 GN=KIF4A PE=1 SV=3	1650000	4300000	0.383721	-2.61
2725	2222	Q8IV08	5.02	21	8	8	Carbamidomethylation	54705	Phospholipase D3 OS=Homo sapiens OX=9606 GN=PLD3 PE=1 SV=1	4650000	12100000	0.384298	-2.6
180	287	P34897	2.24	60	37	35	Carbamidomethylation; Deamidation (NQ)	55993	Serine hydroxymethyltransferase mitochondrial OS=Homo sapiens OX=9606 GN=SHMT2 PE=1 SV=3	47400000	123000000	0.385366	-2.59
3007	2023	Q6P1N9	3.36	14	3	3	Carbamidomethylation; Deamidation (NQ)	33602	Putative deoxyribonuclease TATDN1 OS=Homo sapiens OX=9606 GN=TATDN1 PE=1 SV=2	1400000	3630000	0.385675	-2.59
1464	1585	O75691	1.78	2	4	4		318385	Small subunit processome component 20 homolog OS=Homo sapiens OX=9606 GN=UTP20 PE=1 SV=3	814000	2110000	0.385782	-2.59
4293	3884	Q9NZM3	1.59	2	3	2		193460	Intersectin-2 OS=Homo sapiens OX=9606 GN=ITSN2 PE=1 SV=3	325000	842000	0.385986	-2.59
2531	4389	P13473	5.1	6	3	3		44961	Lysosome-associated membrane glycoprotein 2 OS=Homo sapiens OX=9606 GN=LAMP2 PE=1 SV=2	9730000	25200000	0.386111	-2.59
3540	3808	Q712K3	2.84	18	4	3	Carbamidomethylation	27166	Ubiquitin-conjugating enzyme E2 R2 OS=Homo sapiens OX=9606 GN=UBE2R2 PE=1 SV=1	2090000	5370000	0.389199	-2.57
4991	10469	Q6Y288	0.91	1	1	1		56564	Beta-1 3-glucosyltransferase OS=Homo sapiens OX=9606 GN=B3GLCT PE=1 SV=2	167000	429000	0.389277	-2.57
3951	4325	Q9Y5A7	1.54	4	2	2	Carbamidomethylation	70538	NEDD8 ultimate buster 1 OS=Homo sapiens OX=9606 GN=NUB1 PE=1 SV=2	644000	1650000	0.390303	-2.56
194	537	Q13085	1.22	20	39	32	Carbamidomethylation	265551	Acetyl-CoA carboxylase 1 OS=Homo sapiens OX=9606 GN=ACACA PE=1 SV=2	25500000	65300000	0.390505	-2.56
2346	2146	Q96BR5	4.73	31	5	5	Carbamidomethylation	25709	Cytochrome c oxidase assembly factor 7 OS=Homo sapiens OX=9606 GN=COA7 PE=1 SV=2	4350000	11100000	0.391892	-2.55
4066	7144	Q9NRG0	0.9	14	1	1		14711	Chromatin accessibility complex protein 1 OS=Homo sapiens OX=9606 GN=CHRAC1 PE=1 SV=1	269000	686000	0.392128	-2.55
4306	4588	Q14155	1.87	4	2	2	Carbamidomethylation	90012	Rho guanine nucleotide exchange factor 7 OS=Homo sapiens OX=9606 GN=ARHGEF7 PE=1 SV=2	2600000	6630000	0.392157	-2.55
3655	4034	P04626	1.75	5	4	3	Carbamidomethylation	137910	Receptor tyrosine-protein kinase erbB-2 OS=Homo sapiens OX=9606 GN=ERBB2 PE=1 SV=1	1240000	3160000	0.392405	-2.55
3763	4339	Q9H1A4	1.2	2	2	2		216498	Anaphase-promoting complex subunit 1 OS=Homo sapiens OX=9606 GN=ANAPC1 PE=1 SV=1	1190000	3030000	0.392739	-2.55
1920	1532	Q9UEY8	1.8	31	15	15	Carbamidomethylation; Deamidation (NQ); Acetylation (Protein N-term)	79155	Gamma-adducin OS=Homo sapiens OX=9606 GN=ADD3 PE=1 SV=1	4920000	12500000	0.3936	-2.54
3300	4388	Q6P1L8	1.77	22	3	3		15948	39S ribosomal protein L14 mitochondrial OS=Homo sapiens OX=9606 GN=MRPL14 PE=1 SV=1	3410000	8640000	0.394676	-2.53
1806	2097	O95816	2.97	51	10	10	Carbamidomethylation	23772	BAG family molecular chaperone regulator 2 OS=Homo sapiens OX=9606 GN=BAG2 PE=1 SV=1	6990000	17700000	0.394915	-2.53
4793	6069	Q9H098	0.9	10	1	1		15558	Protein FAM107B OS=Homo sapiens OX=9606 GN=FAM107B PE=1 SV=1	423000	1070000	0.395327	-2.53
4625	5253	Q92545	2.08	2	2	2	Carbamidomethylation	205137	Transmembrane protein 131 OS=Homo sapiens OX=9606 GN=TMEM131 PE=1 SV=3	316000	798000	0.39599	-2.53
289	42	Q16555	4.55	53	27	22	Carbamidomethylation	62294	Dihydropyrimidinase-related protein 2 OS=Homo sapiens OX=9606 GN=DPYSL2 PE=1 SV=1	34000000	85800000	0.39627	-2.52
3682	4450	Q14061	0.89	32	1	1	Carbamidomethylation	6915	Cytochrome c oxidase copper chaperone OS=Homo sapiens OX=9606 GN=COX17 PE=1 SV=2	1380000	3480000	0.396552	-2.52
1130	1669	Q16836	4.53	33	17	17		34294	Hydroxyacyl-coenzyme A dehydrogenase mitochondrial OS=Homo sapiens OX=9606 GN=HADH PE=1 SV=3	41700000	105000000	0.397143	-2.52
4385	7912	P56181	0.89	15	1	1		11941	NADH dehydrogenase [ubiquinone] flavoprotein 3 mitochondrial OS=Homo sapiens OX=9606 GN=NDUFV3 PE=1 SV=2	1340000	3360000	0.39881	-2.51
1125	858	Q05048	2.88	44	15	15	Carbamidomethylation	48358	Cleavage stimulation factor subunit 1 OS=Homo sapiens OX=9606 GN=CSTF1 PE=1 SV=1	7820000	19600000	0.39898	-2.51
4197	4718	Q9BQE5	1.75	7	2	2		37092	Apolipoprotein L2 OS=Homo sapiens OX=9606 GN=APOL2 PE=1 SV=1	6710000	16800000	0.399405	-2.5
1752	1824	A3KMH1	3.63	4	7	7		214823	von Willebrand factor A domain-containing protein 8 OS=Homo sapiens OX=9606 GN=VWA8 PE=1 SV=2	975000	2440000	0.39959	-2.5
4591	4647	Q9BRZ2	1.46	3	2	2	Carbamidomethylation	81488	E3 ubiquitin-protein ligase TRIM56 OS=Homo sapiens OX=9606 GN=TRIM56 PE=1 SV=3	231000	578000	0.399654	-2.5
2225	1547	Q8WXI9	1.73	17	7	6	Carbamidomethylation	65261	Transcriptional repressor p66-beta OS=Homo sapiens OX=9606 GN=GATAD2B PE=1 SV=1	3250000	8130000	0.399754	-2.5
4599	5007	Q9H875	2.15	17	2	2		20997	PRKR-interacting protein 1 OS=Homo sapiens OX=9606 GN=PRKRIP1 PE=1 SV=1	1650000	4120000	0.400485	-2.5
2302	2484	O75934	4.92	36	6	6	Carbamidomethylation	26131	Pre-mRNA-splicing factor SPF27 OS=Homo sapiens OX=9606 GN=BCAS2 PE=1 SV=1	9780000	24400000	0.40082	-2.49
4363	4759	Q9H7Z6	0.88	3	1	1		52403	Histone acetyltransferase KAT8 OS=Homo sapiens OX=9606 GN=KAT8 PE=1 SV=2	779000	1940000	0.401546	-2.49
2936	2607	Q12972	4.54	21	5	5		38479	Nuclear inhibitor of protein phosphatase 1 OS=Homo sapiens OX=9606 GN=PPP1R8 PE=1 SV=2	7110000	17700000	0.401695	-2.49
2375	2404	Q16222	3.18	12	5	4	Deamidation (NQ)	58769	UDP-N-acetylhexosamine pyrophosphorylase OS=Homo sapiens OX=9606 GN=UAP1 PE=1 SV=3	1640000	4080000	0.401961	-2.49
420	363	Q96PK6	4.68	34	22	22	Carbamidomethylation; Deamidation (NQ)	69492	RNA-binding protein 14 OS=Homo sapiens OX=9606 GN=RBM14 PE=1 SV=2	21000000	52200000	0.402299	-2.49
2671	1693	Q6NXE6	2.01	7	2	2		54142	Armadillo repeat-containing protein 6 OS=Homo sapiens OX=9606 GN=ARMC6 PE=1 SV=2	1470000	3650000	0.40274	-2.48
2789	2684	Q92882	2.82	22	3	3		23787	Osteoclast-stimulating factor 1 OS=Homo sapiens OX=9606 GN=OSTF1 PE=1 SV=2	3960000	9820000	0.403259	-2.48
2000	2413	P37198	4.36	20	8	8	Carbamidomethylation	53255	Nuclear pore glycoprotein p62 OS=Homo sapiens OX=9606 GN=NUP62 PE=1 SV=3	8850000	21900000	0.40411	-2.47
1688	1137	Q8TD30	4.69	29	12	12	Carbamidomethylation	57904	Alanine aminotransferase 2 OS=Homo sapiens OX=9606 GN=GPT2 PE=1 SV=1	7010000	17300000	0.405202	-2.47
4148	4348	Q5SWX8	0.87	3	1	1		51103	Protein odr-4 homolog OS=Homo sapiens OX=9606 GN=ODR4 PE=1 SV=1	843000	2080000	0.405288	-2.47
3131	2936	Q9Y315	1.68	15	3	3	Carbamidomethylation	35231	Deoxyribose-phosphate aldolase OS=Homo sapiens OX=9606 GN=DERA PE=1 SV=2	2190000	5400000	0.405556	-2.47
1731	1382	O95336	4.79	54	11	11	Carbamidomethylation	27547	6-phosphogluconolactonase OS=Homo sapiens OX=9606 GN=PGLS PE=1 SV=2	27000000	66500000	0.406015	-2.46
4447	5818	Q9NPF5	1.99	4	2	2		52993	DNA methyltransferase 1-associated protein 1 OS=Homo sapiens OX=9606 GN=DMAP1 PE=1 SV=1	296000	728000	0.406593	-2.46
3568	4052	Q9UHA4	4.31	27	3	3		13623	Ragulator complex protein LAMTOR3 OS=Homo sapiens OX=9606 GN=LAMTOR3 PE=1 SV=1	2510000	6170000	0.406807	-2.46
4263	5176	P36954	0.86	10	1	1	Carbamidomethylation	14523	DNA-directed RNA polymerase II subunit RPB9 OS=Homo sapiens OX=9606 GN=POLR2I PE=1 SV=1	1070000	2630000	0.406844	-2.46
3862	3692	Q13510	4.37	7	3	3		44660	Acid ceramidase OS=Homo sapiens OX=9606 GN=ASAH1 PE=1 SV=5	2710000	6640000	0.408133	-2.45
402	407	P27695	4.54	52	21	21	Carbamidomethylation	35555	DNA-(apurinic or apyrimidinic site) lyase OS=Homo sapiens OX=9606 GN=APEX1 PE=1 SV=2	48200000	118000000	0.408475	-2.45
3349	2935	Q9Y4B6	0.86	1	1	1	Carbamidomethylation	169007	DDB1- and CUL4-associated factor 1 OS=Homo sapiens OX=9606 GN=DCAF1 PE=1 SV=3	244000	597000	0.40871	-2.45
3400	3470	Q8N3E9	1.65	5	3	3	Carbamidomethylation	89258	1-phosphatidylinositol 4 5-bisphosphate phosphodiesterase delta-3 OS=Homo sapiens OX=9606 GN=PLCD3 PE=1 SV=3	1890000	4620000	0.409091	-2.44
3055	4804	Q9NPE3	1.94	25	1	1	Carbamidomethylation	7706	H/ACA ribonucleoprotein complex subunit 3 OS=Homo sapiens OX=9606 GN=NOP10 PE=1 SV=1	1240000	3030000	0.409241	-2.44
3343	4371	O60220	2.6	38	3	3	Carbamidomethylation	10998	Mitochondrial import inner membrane translocase subunit Tim8 A OS=Homo sapiens OX=9606 GN=TIMM8A PE=1 SV=1	2580000	6300000	0.409524	-2.44
3091	2108	Q5T1M5	0.86	1	1	1		133630	FK506-binding protein 15 OS=Homo sapiens OX=9606 GN=FKBP15 PE=1 SV=2	342000	835000	0.409581	-2.44
3476	3721	Q9NRX1	0.86	6	1	1	Carbamidomethylation	27924	RNA-binding protein PNO1 OS=Homo sapiens OX=9606 GN=PNO1 PE=1 SV=1	1620000	3950000	0.410127	-2.44
4558	4942	Q9Y484	0.85	4	1	1		39868	WD repeat domain phosphoinositide-interacting protein 4 OS=Homo sapiens OX=9606 GN=WDR45 PE=1 SV=1	254000	619000	0.410339	-2.44
3625	4284	Q9Y4C2	4.11	3	3	3		102126	TRPM8 channel-associated factor 1 OS=Homo sapiens OX=9606 GN=TCAF1 PE=1 SV=3	1060000	2580000	0.410853	-2.43
1615	1440	Q10570	4.56	9	11	11	Carbamidomethylation	160883	Cleavage and polyadenylation specificity factor subunit 1 OS=Homo sapiens OX=9606 GN=CPSF1 PE=1 SV=2	5260000	12800000	0.410938	-2.43
966	3277	P26447	4.63	46	16	16	Carbamidomethylation	11729	Protein S100-A4 OS=Homo sapiens OX=9606 GN=S100A4 PE=1 SV=1	178000000	433000000	0.411085	-2.43
4048	4885	Q92871	0.85	8	2	1	Carbamidomethylation	29747	Phosphomannomutase 1 OS=Homo sapiens OX=9606 GN=PMM1 PE=1 SV=2	98000	238000	0.411765	-2.43
3608	3161	Q99816	3.05	9	3	3		43944	Tumor susceptibility gene 101 protein OS=Homo sapiens OX=9606 GN=TSG101 PE=1 SV=2	3500000	8490000	0.41225	-2.43
4621	4968	Q96DE0	0.85	9	2	1		21273	U8 snoRNA-decapping enzyme OS=Homo sapiens OX=9606 GN=NUDT16 PE=1 SV=2	710000	1720000	0.412791	-2.42
3286	2620	P36405	4.57	50	6	6	Carbamidomethylation	20456	ADP-ribosylation factor-like protein 3 OS=Homo sapiens OX=9606 GN=ARL3 PE=1 SV=2	7360000	17800000	0.413483	-2.42
2780	2532	Q8NDH3	1.87	5	2	2	Carbamidomethylation	55861	Probable aminopeptidase NPEPL1 OS=Homo sapiens OX=9606 GN=NPEPL1 PE=1 SV=3	728000	1760000	0.413636	-2.42
929	924	Q9BWD1	4.74	46	20	20	Carbamidomethylation	41351	Acetyl-CoA acetyltransferase cytosolic OS=Homo sapiens OX=9606 GN=ACAT2 PE=1 SV=2	20600000	49700000	0.414487	-2.41
2734	3868	O75380	4.13	33	3	3	Carbamidomethylation	13712	NADH dehydrogenase [ubiquinone] iron-sulfur protein 6 mitochondrial OS=Homo sapiens OX=9606 GN=NDUFS6 PE=1 SV=1	3660000	8830000	0.414496	-2.41
2460	2776	A3KN83	1.57	3	4	3		154312	Protein strawberry notch homolog 1 OS=Homo sapiens OX=9606 GN=SBNO1 PE=1 SV=1	655000	1580000	0.414557	-2.41
1700	2818	Q15287	3.29	26	6	6	Acetylation (Protein N-term)	34208	RNA-binding protein with serine-rich domain 1 OS=Homo sapiens OX=9606 GN=RNPS1 PE=1 SV=1	32200000	77500000	0.415484	-2.41
4924	8667	Q6IA17	0.84	3	1	1		45679	Single Ig IL-1-related receptor OS=Homo sapiens OX=9606 GN=SIGIRR PE=1 SV=3	112000	269000	0.416357	-2.4
1964	2315	Q9BYD3	2.5	28	7	7		34919	39S ribosomal protein L4 mitochondrial OS=Homo sapiens OX=9606 GN=MRPL4 PE=1 SV=1	18200000	43700000	0.416476	-2.4
4107	3709	P82094	3.87	5	4	4		122842	TATA element modulatory factor OS=Homo sapiens OX=9606 GN=TMF1 PE=1 SV=2	1010000	2420000	0.417355	-2.4
4361	4708	Q9P0P0	4.1	25	3	3		17909	E3 ubiquitin-protein ligase RNF181 OS=Homo sapiens OX=9606 GN=RNF181 PE=1 SV=1	2850000	6820000	0.417889	-2.39
4049	4948	Q15043	1.57	5	2	2		54212	Zinc transporter ZIP14 OS=Homo sapiens OX=9606 GN=SLC39A14 PE=1 SV=3	2320000	5550000	0.418018	-2.39
1935	1049	Q6XQN6	3.57	29	15	15	Carbamidomethylation; Deamidation (NQ)	57578	Nicotinate phosphoribosyltransferase OS=Homo sapiens OX=9606 GN=NAPRT PE=1 SV=2	12300000	29400000	0.418367	-2.39
2508	3338	P82909	4.19	69	5	5		11466	28S ribosomal protein S36 mitochondrial OS=Homo sapiens OX=9606 GN=MRPS36 PE=1 SV=2	9610000	22900000	0.419651	-2.38
1741	1785	Q14116	2.73	59	12	12	Carbamidomethylation; Acetylation (Protein N-term)	22326	Interleukin-18 OS=Homo sapiens OX=9606 GN=IL18 PE=1 SV=1	16200000	38600000	0.419689	-2.38
2056	2317	Q9BW92	3.15	9	6	6		81036	Threonine--tRNA ligase mitochondrial OS=Homo sapiens OX=9606 GN=TARS2 PE=1 SV=1	2440000	5810000	0.419966	-2.38
322	148	P22695	4.39	52	23	23	Carbamidomethylation; Deamidation (NQ)	48443	Cytochrome b-c1 complex subunit 2 mitochondrial OS=Homo sapiens OX=9606 GN=UQCRC2 PE=1 SV=3	29000000	69000000	0.42029	-2.38
2387	2159	Q9NVI1	4.01	7	9	8		149323	Fanconi anemia group I protein OS=Homo sapiens OX=9606 GN=FANCI PE=1 SV=4	2340000	5560000	0.420863	-2.38
4806	5729	Q01196	0.83	3	1	1		48737	Runt-related transcription factor 1 OS=Homo sapiens OX=9606 GN=RUNX1 PE=1 SV=3	383000	910000	0.420879	-2.38
2984	2531	P42574	4.46	34	9	9	Carbamidomethylation; Deamidation (NQ)	31608	Caspase-3 OS=Homo sapiens OX=9606 GN=CASP3 PE=1 SV=2	7160000	17000000	0.421176	-2.37
3293	4106	Q9H6W3	3.99	8	4	4	Acetylation (Protein N-term)	71086	Ribosomal oxygenase 1 OS=Homo sapiens OX=9606 GN=RIOX1 PE=1 SV=2	2230000	5290000	0.42155	-2.37
1934	819	Q13308	4.49	26	19	19	Carbamidomethylation	118392	Inactive tyrosine-protein kinase 7 OS=Homo sapiens OX=9606 GN=PTK7 PE=1 SV=2	8940000	21200000	0.421698	-2.37
2329	1667	Q9H2P0	4.02	12	10	10	Carbamidomethylation	123563	Activity-dependent neuroprotector homeobox protein OS=Homo sapiens OX=9606 GN=ADNP PE=1 SV=1	5570000	13200000	0.42197	-2.37
3992	9865	Q5T848	0.82	1	1	1	Oxidation (M)	135489	Probable G-protein coupled receptor 158 OS=Homo sapiens OX=9606 GN=GPR158 PE=1 SV=1	373000	883000	0.422424	-2.37
1457	3242	P16949	1.75	34	8	8	Deamidation (NQ); Acetylation (Protein N-term)	17302	Stathmin OS=Homo sapiens OX=9606 GN=STMN1 PE=1 SV=3	62600000	148000000	0.422973	-2.36
2048	1830	Q13439	1.35	3	5	5		261137	Golgin subfamily A member 4 OS=Homo sapiens OX=9606 GN=GOLGA4 PE=1 SV=1	2790000	6590000	0.423369	-2.36
4753	6891	Q9BYX4	0.82	1	1	1		116689	Interferon-induced helicase C domain-containing protein 1 OS=Homo sapiens OX=9606 GN=IFIH1 PE=1 SV=3	94000	222000	0.423423	-2.36
4046	4374	Q5MNZ6	1.52	9	2	2		38122	WD repeat domain phosphoinositide-interacting protein 3 OS=Homo sapiens OX=9606 GN=WDR45B PE=1 SV=2	1340000	3160000	0.424051	-2.36
2514	2237	Q5T6F2	3.76	7	5	5	Deamidation (NQ)	117115	Ubiquitin-associated protein 2 OS=Homo sapiens OX=9606 GN=UBAP2 PE=1 SV=1	3560000	8390000	0.424315	-2.36
2070	1974	Q9NNW7	3.7	13	4	3	Carbamidomethylation	56507	Thioredoxin reductase 2 mitochondrial OS=Homo sapiens OX=9606 GN=TXNRD2 PE=1 SV=3	1380000	3250000	0.424615	-2.36
625	254	O60343	4.32	36	37	37	Carbamidomethylation; Deamidation (NQ); Acetylation (Protein N-term)	146563	TBC1 domain family member 4 OS=Homo sapiens OX=9606 GN=TBC1D4 PE=1 SV=2	20300000	47800000	0.424686	-2.35
3183	4056	Q96QD8	2.08	7	2	2		56026	Sodium-coupled neutral amino acid transporter 2 OS=Homo sapiens OX=9606 GN=SLC38A2 PE=1 SV=2	5060000	11900000	0.42521	-2.35
4826	5137	Q00587	0.82	5	1	1		40295	Cdc42 effector protein 1 OS=Homo sapiens OX=9606 GN=CDC42EP1 PE=1 SV=1	321000	753000	0.426295	-2.35
3182	3968	Q9Y6I3	1.54	6	3	3		60293	Epsin-1 OS=Homo sapiens OX=9606 GN=EPN1 PE=1 SV=2	2460000	5770000	0.426343	-2.35
3158	3139	P04179	1.64	17	3	3		24750	Superoxide dismutase [Mn] mitochondrial OS=Homo sapiens OX=9606 GN=SOD2 PE=1 SV=3	1970000	4610000	0.427332	-2.34
2714	2681	O15400	3.62	30	6	6	Carbamidomethylation; Deamidation (NQ); Acetylation (Protein N-term)	29816	Syntaxin-7 OS=Homo sapiens OX=9606 GN=STX7 PE=1 SV=4	7710000	18000000	0.428333	-2.33
2409	2252	Q49A26	3.38	12	4	4		60547	Putative oxidoreductase GLYR1 OS=Homo sapiens OX=9606 GN=GLYR1 PE=1 SV=4	1470000	3430000	0.428571	-2.33
1749	3537	Q71UM5	2.03	52	8	1	Carbamidomethylation; Deamidation (NQ)	9477	40S ribosomal protein S27-like OS=Homo sapiens OX=9606 GN=RPS27L PE=1 SV=3	3780000	8810000	0.429058	-2.33
3689	4585	Q96MX6	1.91	5	2	2	Carbamidomethylation	39740	WD repeat-containing protein 92 OS=Homo sapiens OX=9606 GN=WDR92 PE=1 SV=1	563000	1310000	0.429771	-2.33
4321	4890	Q96IV0	0.81	2	1	1	Carbamidomethylation	74390	Peptide-N(4)-(N-acetyl-beta-glucosaminyl)asparagine amidase OS=Homo sapiens OX=9606 GN=NGLY1 PE=1 SV=1	343000	796000	0.430905	-2.32
3566	3301	Q14181	0.8	2	1	1	Carbamidomethylation	65948	DNA polymerase alpha subunit B OS=Homo sapiens OX=9606 GN=POLA2 PE=1 SV=2	1570000	3630000	0.432507	-2.31
1654	2111	Q9NU22	3.94	2	10	10	Carbamidomethylation	632827	Midasin OS=Homo sapiens OX=9606 GN=MDN1 PE=1 SV=2	2400000	5540000	0.433213	-2.31
3434	3582	Q9ULR0	1.54	9	2	2	Carbamidomethylation	32992	Pre-mRNA-splicing factor ISY1 homolog OS=Homo sapiens OX=9606 GN=ISY1 PE=1 SV=3	1950000	4500000	0.433333	-2.31
2485	2319	Q92783	3.73	15	7	5	Carbamidomethylation	59180	Signal transducing adapter molecule 1 OS=Homo sapiens OX=9606 GN=STAM PE=1 SV=3	3440000	7930000	0.433796	-2.31
2359	1733	Q15018	1.74	10	3	3		46901	BRISC complex subunit Abraxas 2 OS=Homo sapiens OX=9606 GN=ABRAXAS2 PE=1 SV=2	1980000	4560000	0.434211	-2.3
2870	2862	Q9Y3B2	3.72	32	5	5	Carbamidomethylation	21452	Exosome complex component CSL4 OS=Homo sapiens OX=9606 GN=EXOSC1 PE=1 SV=1	4520000	10400000	0.434615	-2.3
173	25	Q02790	2.81	64	32	32	Carbamidomethylation; Deamidation (NQ)	51805	Peptidyl-prolyl cis-trans isomerase FKBP4 OS=Homo sapiens OX=9606 GN=FKBP4 PE=1 SV=3	39300000	90300000	0.435216	-2.3
4590	9822	Q8N6U8	0.79	2	1	1		58559	G-protein coupled receptor 161 OS=Homo sapiens OX=9606 GN=GPR161 PE=2 SV=1	743000	1700000	0.437059	-2.29
3871	3567	Q8TE67	3.35	9	4	4	Carbamidomethylation	66861	Epidermal growth factor receptor kinase substrate 8-like protein 3 OS=Homo sapiens OX=9606 GN=EPS8L3 PE=1 SV=2	1290000	2950000	0.437288	-2.29
4673	4972	Q9BQE4	0.79	11	1	1	Carbamidomethylation	21163	Selenoprotein S OS=Homo sapiens OX=9606 GN=SELENOS PE=1 SV=3	548000	1250000	0.4384	-2.28
727	2559	P61254	3.81	39	9	3	Deamidation (NQ)	17258	60S ribosomal protein L26 OS=Homo sapiens OX=9606 GN=RPL26 PE=1 SV=1	46500000	106000000	0.438679	-2.28
8	58	P04406	6.31	82	123	112	Carbamidomethylation; Deamidation (NQ); Oxidation (M)	36053	Glyceraldehyde-3-phosphate dehydrogenase OS=Homo sapiens OX=9606 GN=GAPDH PE=1 SV=3	340000000	775000000	0.43871	-2.28
4218	4670	Q68D10	0.78	1	1	1		75599	Protein SPT2 homolog OS=Homo sapiens OX=9606 GN=SPTY2D1 PE=1 SV=3	239000	543000	0.440147	-2.27
4073	5968	P02771	0.78	1	1	1	Acetylation (Protein N-term)	68678	Alpha-fetoprotein OS=Homo sapiens OX=9606 GN=AFP PE=1 SV=1	568000	1290000	0.44031	-2.27
4816	6697	Q9UNS1	0.78	1	1	1		138658	Protein timeless homolog OS=Homo sapiens OX=9606 GN=TIMELESS PE=1 SV=2	214000	486000	0.440329	-2.27
1259	1985	P57721	1.38	23	11	2	Carbamidomethylation; Deamidation (NQ); Oxidation (M)	39465	Poly(rC)-binding protein 3 OS=Homo sapiens OX=9606 GN=PCBP3 PE=2 SV=2	6260000	14200000	0.440845	-2.27
2709	2500	Q8WWV3	3.72	16	5	5		43590	Reticulon-4-interacting protein 1 mitochondrial OS=Homo sapiens OX=9606 GN=RTN4IP1 PE=1 SV=2	1480000	3350000	0.441791	-2.26
3826	3229	Q9UH62	3.3	13	4	4	Carbamidomethylation	42501	Armadillo repeat-containing X-linked protein 3 OS=Homo sapiens OX=9606 GN=ARMCX3 PE=1 SV=1	2750000	6220000	0.442122	-2.26
1095	841	Q8IZW8	3.7	35	20	20	Carbamidomethylation	76764	Tensin-4 OS=Homo sapiens OX=9606 GN=TNS4 PE=1 SV=3	13100000	29600000	0.442568	-2.26
1959	2050	Q9NRF8	1.66	15	8	6	Carbamidomethylation	65678	CTP synthase 2 OS=Homo sapiens OX=9606 GN=CTPS2 PE=1 SV=1	1740000	3930000	0.442748	-2.26
4745	5646	Q9UHB7	0.78	1	1	1		127459	AF4/FMR2 family member 4 OS=Homo sapiens OX=9606 GN=AFF4 PE=1 SV=1	214000	483000	0.443064	-2.26
2534	2282	Q9Y221	3.06	36	6	6	Carbamidomethylation	20463	60S ribosome subunit biogenesis protein NIP7 homolog OS=Homo sapiens OX=9606 GN=NIP7 PE=1 SV=1	5010000	11300000	0.443363	-2.26
1966	1826	Q9H8Y8	1.53	28	10	10	Carbamidomethylation	47145	Golgi reassembly-stacking protein 2 OS=Homo sapiens OX=9606 GN=GORASP2 PE=1 SV=3	14900000	33600000	0.443452	-2.26
4390	4874	P05166	1.77	4	2	2	Carbamidomethylation	58216	Propionyl-CoA carboxylase beta chain mitochondrial OS=Homo sapiens OX=9606 GN=PCCB PE=1 SV=3	528000	1190000	0.443697	-2.25
3699	3894	Q8NFU3	2.8	37	4	4	Carbamidomethylation; Acetylation (Protein N-term)	12530	Thiosulfate:glutathione sulfurtransferase OS=Homo sapiens OX=9606 GN=TSTD1 PE=1 SV=3	4710000	10600000	0.44434	-2.25
2450	3859	P98179	2.94	36	9	9		17170	RNA-binding protein 3 OS=Homo sapiens OX=9606 GN=RBM3 PE=1 SV=1	24400000	54900000	0.444444	-2.25
2483	1995	Q7LGA3	2.04	28	8	8	Carbamidomethylation	41881	Heparan sulfate 2-O-sulfotransferase 1 OS=Homo sapiens OX=9606 GN=HS2ST1 PE=1 SV=1	14100000	31700000	0.444795	-2.25
1721	1493	Q13057	3.44	12	5	5		62329	Bifunctional coenzyme A synthase OS=Homo sapiens OX=9606 GN=COASY PE=1 SV=4	6100000	13700000	0.445255	-2.25
561	416	P02786	3.26	26	16	16	Carbamidomethylation	84871	Transferrin receptor protein 1 OS=Homo sapiens OX=9606 GN=TFRC PE=1 SV=2	11100000	24900000	0.445783	-2.24
3048	2732	Q9UL40	0.77	4	1	1		32933	Zinc finger protein 346 OS=Homo sapiens OX=9606 GN=ZNF346 PE=1 SV=1	647000	1450000	0.446207	-2.24
3333	3531	Q147X3	3.53	20	4	4	Carbamidomethylation	39320	N-alpha-acetyltransferase 30 OS=Homo sapiens OX=9606 GN=NAA30 PE=1 SV=1	2370000	5310000	0.446328	-2.24
1004	1021	P31942	3.56	37	12	11	Carbamidomethylation	36926	Heterogeneous nuclear ribonucleoprotein H3 OS=Homo sapiens OX=9606 GN=HNRNPH3 PE=1 SV=2	21400000	47900000	0.446764	-2.24
2392	1593	O15164	2.79	13	12	10	Carbamidomethylation	116831	Transcription intermediary factor 1-alpha OS=Homo sapiens OX=9606 GN=TRIM24 PE=1 SV=3	5320000	11900000	0.447059	-2.24
1960	1553	Q15031	2.39	8	6	6	Carbamidomethylation	101976	Probable leucine--tRNA ligase mitochondrial OS=Homo sapiens OX=9606 GN=LARS2 PE=1 SV=2	2970000	6640000	0.447289	-2.24
4251	5947	P62487	1.22	12	2	2		19294	DNA-directed RNA polymerase II subunit RPB7 OS=Homo sapiens OX=9606 GN=POLR2G PE=1 SV=1	864000	1930000	0.447668	-2.23
2071	3127	Q96A72	0.77	37	4	1	Acetylation (Protein N-term)	17276	Protein mago nashi homolog 2 OS=Homo sapiens OX=9606 GN=MAGOHB PE=1 SV=1	1900000	4240000	0.448113	-2.23
2274	2889	Q96BP3	2.78	14	7	7	Carbamidomethylation	73575	Peptidylprolyl isomerase domain and WD repeat-containing protein 1 OS=Homo sapiens OX=9606 GN=PPWD1 PE=1 SV=1	4020000	8970000	0.448161	-2.23
2745	2486	Q9NYL2	1.78	3	2	2	Carbamidomethylation	91155	Mitogen-activated protein kinase kinase kinase 20 OS=Homo sapiens OX=9606 GN=MAP3K20 PE=1 SV=3	614000	1370000	0.448175	-2.23
2712	3237	P56556	1.42	40	4	4		15137	NADH dehydrogenase [ubiquinone] 1 alpha subcomplex subunit 6 OS=Homo sapiens OX=9606 GN=NDUFA6 PE=1 SV=4	6190000	13800000	0.448551	-2.23
4374	4664	O95684	1.74	6	2	2		43065	FGFR1 oncogene partner OS=Homo sapiens OX=9606 GN=FGFR1OP PE=1 SV=1	945000	2100000	0.45	-2.22
4198	4737	Q9BX40	1.24	8	2	2		42071	Protein LSM14 homolog B OS=Homo sapiens OX=9606 GN=LSM14B PE=1 SV=1	1580000	3510000	0.450142	-2.22
2554	2091	Q9H0C8	4.07	20	7	7	Carbamidomethylation	42907	Integrin-linked kinase-associated serine/threonine phosphatase 2C OS=Homo sapiens OX=9606 GN=ILKAP PE=1 SV=1	8340000	18500000	0.450811	-2.22
3399	3453	Q6UX04	2.47	12	3	3		53847	Spliceosome-associated protein CWC27 homolog OS=Homo sapiens OX=9606 GN=CWC27 PE=1 SV=1	4400000	9750000	0.451282	-2.22
3052	2844	Q8WUA2	3.8	10	4	4	Carbamidomethylation	57225	Peptidyl-prolyl cis-trans isomerase-like 4 OS=Homo sapiens OX=9606 GN=PPIL4 PE=1 SV=1	3600000	7970000	0.451694	-2.21
4272	8877	Q8N6L1	0.76	12	1	1		14679	Keratinocyte-associated protein 2 OS=Homo sapiens OX=9606 GN=KRTCAP2 PE=1 SV=2	2620000	5800000	0.451724	-2.21
2625	2810	P45973	2.89	35	6	4	Carbamidomethylation	22225	Chromobox protein homolog 5 OS=Homo sapiens OX=9606 GN=CBX5 PE=1 SV=1	7470000	16500000	0.452727	-2.21
4727	9972	P03891	0.76	3	1	1		38961	NADH-ubiquinone oxidoreductase chain 2 OS=Homo sapiens OX=9606 GN=MT-ND2 PE=1 SV=2	661000	1460000	0.45274	-2.21
1878	1745	Q13523	2.07	13	11	11	Carbamidomethylation	116987	Serine/threonine-protein kinase PRP4 homolog OS=Homo sapiens OX=9606 GN=PRPF4B PE=1 SV=3	5030000	11100000	0.453153	-2.21
4563	5173	Q96HA7	1.22	2	2	2	Carbamidomethylation	150928	Tonsoku-like protein OS=Homo sapiens OX=9606 GN=TONSL PE=1 SV=2	458000	1010000	0.453465	-2.21
579	927	P54819	3.71	60	16	16	Carbamidomethylation; Deamidation (NQ)	26478	Adenylate kinase 2 mitochondrial OS=Homo sapiens OX=9606 GN=AK2 PE=1 SV=2	39500000	87100000	0.453502	-2.21
1539	1339	Q7Z2T5	3.46	11	7	7	Carbamidomethylation	81747	TRMT1-like protein OS=Homo sapiens OX=9606 GN=TRMT1L PE=1 SV=2	2990000	6590000	0.453718	-2.2
2944	3010	Q96BW5	1.26	4	2	2		39018	Phosphotriesterase-related protein OS=Homo sapiens OX=9606 GN=PTER PE=1 SV=1	986000	2170000	0.454378	-2.2
4399	4705	Q9Y3C0	1.76	13	2	2		21173	WASH complex subunit 3 OS=Homo sapiens OX=9606 GN=WASHC3 PE=1 SV=1	1070000	2350000	0.455319	-2.2
3579	4546	Q8IXM3	1.24	12	2	2		15383	39S ribosomal protein L41 mitochondrial OS=Homo sapiens OX=9606 GN=MRPL41 PE=1 SV=1	2500000	5490000	0.455373	-2.2
4022	4582	Q7Z7E8	1.75	5	2	2		46127	Ubiquitin-conjugating enzyme E2 Q1 OS=Homo sapiens OX=9606 GN=UBE2Q1 PE=1 SV=1	994000	2180000	0.455963	-2.19
3504	3357	Q9NQ48	0.75	3	1	1		34592	Leucine zipper transcription factor-like protein 1 OS=Homo sapiens OX=9606 GN=LZTFL1 PE=1 SV=1	2850000	6250000	0.456	-2.19
482	471	Q9Y2W1	3.5	21	20	19		108666	Thyroid hormone receptor-associated protein 3 OS=Homo sapiens OX=9606 GN=THRAP3 PE=1 SV=2	50200000	110000000	0.456364	-2.19
4475	5782	Q96A73	0.75	2	1	1		33247	Putative monooxygenase p33MONOX OS=Homo sapiens OX=9606 GN=KIAA1191 PE=1 SV=1	640000	1400000	0.457143	-2.19
2653	1572	O95487	3.05	9	10	10	Carbamidomethylation	137417	Protein transport protein Sec24B OS=Homo sapiens OX=9606 GN=SEC24B PE=1 SV=2	3380000	7380000	0.457995	-2.18
4060	4564	Q8WUW1	1.35	43	3	3	Carbamidomethylation	8745	Protein BRICK1 OS=Homo sapiens OX=9606 GN=BRK1 PE=1 SV=1	4240000	9250000	0.458378	-2.18
3282	5598	P02788	0.74	3	4	1	Carbamidomethylation; Deamidation (NQ)	78182	Lactotransferrin OS=Homo sapiens OX=9606 GN=LTF PE=1 SV=6	271000	591000	0.458545	-2.18
3154	7037	Q9BRT6	1.33	23	4	4		15225	Protein LLP homolog OS=Homo sapiens OX=9606 GN=LLPH PE=1 SV=1	1770000	3860000	0.458549	-2.18
2024	3131	P61326	0.74	37	4	1	Acetylation (Protein N-term)	17164	Protein mago nashi homolog OS=Homo sapiens OX=9606 GN=MAGOH PE=1 SV=1	1340000	2920000	0.458904	-2.18
1287	977	O43172	1.44	29	13	13	Carbamidomethylation	58449	U4/U6 small nuclear ribonucleoprotein Prp4 OS=Homo sapiens OX=9606 GN=PRPF4 PE=1 SV=2	8460000	18400000	0.459783	-2.17
4372	3993	O95396	1.3	9	3	3	Carbamidomethylation	49669	Adenylyltransferase and sulfurtransferase MOCS3 OS=Homo sapiens OX=9606 GN=MOCS3 PE=1 SV=1	916000	1990000	0.460302	-2.17
948	906	Q9NYF8	1.41	18	14	13		106122	Bcl-2-associated transcription factor 1 OS=Homo sapiens OX=9606 GN=BCLAF1 PE=1 SV=2	34600000	75100000	0.460719	-2.17
632	716	O15027	2.15	11	17	17	Carbamidomethylation	251891	Protein transport protein Sec16A OS=Homo sapiens OX=9606 GN=SEC16A PE=1 SV=4	9770000	21200000	0.460849	-2.17
3232	3159	O60879	1.28	1	2	2		125569	Protein diaphanous homolog 2 OS=Homo sapiens OX=9606 GN=DIAPH2 PE=1 SV=1	4400000	9540000	0.461216	-2.17
4129	4008	Q7Z3J2	2.66	3	3	3	Carbamidomethylation	109562	VPS35 endosomal protein sorting factor-like OS=Homo sapiens OX=9606 GN=VPS35L PE=1 SV=2	1970000	4270000	0.461358	-2.17
2040	2355	Q05519	4.06	17	7	7		53542	Serine/arginine-rich splicing factor 11 OS=Homo sapiens OX=9606 GN=SRSF11 PE=1 SV=1	25700000	55700000	0.4614	-2.17
4163	4678	Q96AB3	1.1	15	2	2	Carbamidomethylation	22337	Isochorismatase domain-containing protein 2 OS=Homo sapiens OX=9606 GN=ISOC2 PE=1 SV=1	4290000	9280000	0.462284	-2.16
2520	2526	P82675	1.72	4	2	2		48007	28S ribosomal protein S5 mitochondrial OS=Homo sapiens OX=9606 GN=MRPS5 PE=1 SV=2	1170000	2530000	0.462451	-2.16
4384	5754	Q9UQR1	0.73	2	1	1	Carbamidomethylation	88976	Zinc finger protein 148 OS=Homo sapiens OX=9606 GN=ZNF148 PE=1 SV=2	290000	627000	0.46252	-2.16
2922	2973	Q96B26	2.92	23	4	4	Carbamidomethylation	30040	Exosome complex component RRP43 OS=Homo sapiens OX=9606 GN=EXOSC8 PE=1 SV=1	5600000	12100000	0.46281	-2.16
4536	5032	O43293	0.98	6	2	2		52536	Death-associated protein kinase 3 OS=Homo sapiens OX=9606 GN=DAPK3 PE=1 SV=1	598000	1290000	0.463566	-2.16
2515	2855	Q9NRZ9	3.35	10	7	7		97074	Lymphoid-specific helicase OS=Homo sapiens OX=9606 GN=HELLS PE=1 SV=1	3100000	6680000	0.464072	-2.15
794	1063	P50402	3.15	43	13	13		28994	Emerin OS=Homo sapiens OX=9606 GN=EMD PE=1 SV=1	25500000	54900000	0.464481	-2.15
2777	3008	Q9NR56	1.24	11	3	2		41817	Muscleblind-like protein 1 OS=Homo sapiens OX=9606 GN=MBNL1 PE=1 SV=2	2780000	5980000	0.464883	-2.15
1554	1174	Q8IZ83	3.73	20	12	12	Carbamidomethylation; Deamidation (NQ)	85127	Aldehyde dehydrogenase family 16 member A1 OS=Homo sapiens OX=9606 GN=ALDH16A1 PE=1 SV=2	20600000	44200000	0.466063	-2.15
2787	3717	Q6P587	3.32	12	2	2	Carbamidomethylation	24843	Acylpyruvase FAHD1 mitochondrial OS=Homo sapiens OX=9606 GN=FAHD1 PE=1 SV=2	2750000	5900000	0.466102	-2.15
2119	1953	Q9NP92	3.72	26	8	8	Carbamidomethylation	50365	39S ribosomal protein S30 mitochondrial OS=Homo sapiens OX=9606 GN=MRPS30 PE=1 SV=2	6400000	13700000	0.467153	-2.14
1778	1858	O75844	3.93	20	8	8		54813	CAAX prenyl protease 1 homolog OS=Homo sapiens OX=9606 GN=ZMPSTE24 PE=1 SV=2	22200000	47500000	0.467368	-2.14
3095	2365	Q9UPN7	3.06	13	6	6	Carbamidomethylation	96724	Serine/threonine-protein phosphatase 6 regulatory subunit 1 OS=Homo sapiens OX=9606 GN=PPP6R1 PE=1 SV=5	3480000	7440000	0.467742	-2.14
4350	4661	Q15928	0.72	6	3	1		55250	Zinc finger protein 141 OS=Homo sapiens OX=9606 GN=ZNF141 PE=1 SV=1	726000	1550000	0.468387	-2.13
4001	4555	O14681	1.72	5	2	2		38965	Etoposide-induced protein 2.4 homolog OS=Homo sapiens OX=9606 GN=EI24 PE=1 SV=4	3070000	6550000	0.468702	-2.13
4959	9778	Q9BZE2	0.72	3	1	1		55647	tRNA pseudouridine(38/39) synthase OS=Homo sapiens OX=9606 GN=PUS3 PE=1 SV=3	342000	729000	0.469136	-2.13
1571	4205	P62847	3.75	26	9	9	Acetylation (Protein N-term)	15423	40S ribosomal protein S24 OS=Homo sapiens OX=9606 GN=RPS24 PE=1 SV=1	52100000	111000000	0.469369	-2.13
3980	4726	Q99570	1.18	1	2	2		153103	Phosphoinositide 3-kinase regulatory subunit 4 OS=Homo sapiens OX=9606 GN=PIK3R4 PE=1 SV=3	299000	637000	0.469388	-2.13
1780	1464	Q16795	3.27	21	7	7		42510	NADH dehydrogenase [ubiquinone] 1 alpha subcomplex subunit 9 mitochondrial OS=Homo sapiens OX=9606 GN=NDUFA9 PE=1 SV=2	5640000	12000000	0.47	-2.13
3703	4503	P83876	0.72	9	1	1		16786	Thioredoxin-like protein 4A OS=Homo sapiens OX=9606 GN=TXNL4A PE=1 SV=1	395000	840000	0.470238	-2.13
2171	1875	Q92888	3.13	11	7	7	Deamidation (NQ)	102435	Rho guanine nucleotide exchange factor 1 OS=Homo sapiens OX=9606 GN=ARHGEF1 PE=1 SV=2	2850000	6060000	0.470297	-2.13
1124	1543	Q92804	1.3	20	12	9	Carbamidomethylation; Deamidation (NQ)	61830	TATA-binding protein-associated factor 2N OS=Homo sapiens OX=9606 GN=TAF15 PE=1 SV=1	11100000	23600000	0.470339	-2.13
3873	3964	Q9NQ50	3.38	15	3	3		24490	39S ribosomal protein L40 mitochondrial OS=Homo sapiens OX=9606 GN=MRPL40 PE=1 SV=1	2320000	4930000	0.470588	-2.12
1228	1652	Q96GQ7	3.67	15	11	11	Carbamidomethylation; Deamidation (NQ)	89835	Probable ATP-dependent RNA helicase DDX27 OS=Homo sapiens OX=9606 GN=DDX27 PE=1 SV=2	8330000	17700000	0.470621	-2.12
3976	4066	Q96CP6	1.24	5	3	3	Carbamidomethylation; Acetylation (Protein N-term)	80680	Protein Aster-A OS=Homo sapiens OX=9606 GN=GRAMD1A PE=1 SV=2	965000	2050000	0.470732	-2.12
754	419	P49591	3.52	39	18	18	Carbamidomethylation	58777	Serine--tRNA ligase cytoplasmic OS=Homo sapiens OX=9606 GN=SARS PE=1 SV=3	24200000	51400000	0.470817	-2.12
2185	1555	P30154	1.28	18	10	5	Carbamidomethylation	66214	Serine/threonine-protein phosphatase 2A 65 kDa regulatory subunit A beta isoform OS=Homo sapiens OX=9606 GN=PPP2R1B PE=1 SV=3	3000000	6370000	0.470958	-2.12
4130	4218	Q6NZY4	2.49	5	3	3	Carbamidomethylation	78577	Zinc finger CCHC domain-containing protein 8 OS=Homo sapiens OX=9606 GN=ZCCHC8 PE=1 SV=2	1610000	3410000	0.472141	-2.12
3321	4069	P09132	3.45	26	3	3	Carbamidomethylation; Deamidation (NQ)	16156	Signal recognition particle 19 kDa protein OS=Homo sapiens OX=9606 GN=SRP19 PE=1 SV=3	3000000	6320000	0.474684	-2.11
3019	2406	P50148	3.38	19	6	3	Carbamidomethylation	42142	Guanine nucleotide-binding protein G(q) subunit alpha OS=Homo sapiens OX=9606 GN=GNAQ PE=1 SV=4	2440000	5140000	0.474708	-2.11
3964	4210	Q53EZ4	1.23	8	3	3		54178	Centrosomal protein of 55 kDa OS=Homo sapiens OX=9606 GN=CEP55 PE=1 SV=3	1980000	4170000	0.47482	-2.11
3929	4062	Q9ULH0	3.24	3	3	3		196541	Kinase D-interacting substrate of 220 kDa OS=Homo sapiens OX=9606 GN=KIDINS220 PE=1 SV=3	1040000	2190000	0.474886	-2.11
4573	6131	Q6PJG2	0.71	3	1	1		114989	ELM2 and SANT domain-containing protein 1 OS=Homo sapiens OX=9606 GN=ELMSAN1 PE=1 SV=2	898000	1890000	0.475132	-2.1
1804	1033	Q6Y7W6	3.53	12	11	11	Carbamidomethylation	150070	GRB10-interacting GYF protein 2 OS=Homo sapiens OX=9606 GN=GIGYF2 PE=1 SV=1	13000000	27300000	0.47619	-2.1
1904	1691	P15586	3.83	20	10	10	Carbamidomethylation; Deamidation (NQ)	62082	N-acetylglucosamine-6-sulfatase OS=Homo sapiens OX=9606 GN=GNS PE=1 SV=3	12000000	25200000	0.47619	-2.1
3127	2174	Q15646	3.5	15	6	6		59226	2'-5'-oligoadenylate synthase-like protein OS=Homo sapiens OX=9606 GN=OASL PE=1 SV=2	4400000	9230000	0.476706	-2.1
3909	7232	P00846	1.52	8	2	2		24817	ATP synthase subunit a OS=Homo sapiens OX=9606 GN=MT-ATP6 PE=1 SV=1	7010000	14700000	0.476871	-2.1
1424	2011	P24844	1.7	62	13	2	Carbamidomethylation; Deamidation (NQ)	19827	Myosin regulatory light polypeptide 9 OS=Homo sapiens OX=9606 GN=MYL9 PE=1 SV=4	2900000	6080000	0.476974	-2.1
1282	1627	Q96E39	0.7	26	13	1		42142	RNA binding motif protein X-linked-like-1 OS=Homo sapiens OX=9606 GN=RBMXL1 PE=1 SV=1	668000	1400000	0.477143	-2.1
1488	1389	P53597	1.7	35	11	11	Carbamidomethylation	36250	Succinate--CoA ligase [ADP/GDP-forming] subunit alpha mitochondrial OS=Homo sapiens OX=9606 GN=SUCLG1 PE=1 SV=4	32800000	68700000	0.477438	-2.09
4844	8652	Q9NQC7	0.7	1	1	1		107316	Ubiquitin carboxyl-terminal hydrolase CYLD OS=Homo sapiens OX=9606 GN=CYLD PE=1 SV=1	1990000	4150000	0.479518	-2.09
4542	5459	Q96HW7	1.16	3	2	2		108171	Integrator complex subunit 4 OS=Homo sapiens OX=9606 GN=INTS4 PE=1 SV=2	820000	1710000	0.479532	-2.09
2406	1951	P05067	2.93	17	11	10	Carbamidomethylation; Deamidation (NQ)	86943	Amyloid-beta precursor protein OS=Homo sapiens OX=9606 GN=APP PE=1 SV=3	8250000	17200000	0.479651	-2.08
1938	2463	P49711	2.98	8	5	5	Carbamidomethylation	82785	Transcriptional repressor CTCF OS=Homo sapiens OX=9606 GN=CTCF PE=1 SV=1	3930000	8190000	0.479853	-2.08
201	683	Q9UPN3	3.16	10	59	54	Carbamidomethylation; Deamidation (NQ)	838323	Microtubule-actin cross-linking factor 1 isoforms 1/2/3/5 OS=Homo sapiens OX=9606 GN=MACF1 PE=1 SV=4	253000000	527000000	0.480076	-2.08
1446	1166	Q12849	3.23	29	15	15	Carbamidomethylation; Deamidation (NQ)	53126	G-rich sequence factor 1 OS=Homo sapiens OX=9606 GN=GRSF1 PE=1 SV=3	15900000	33100000	0.480363	-2.08
2116	1650	Q8TED0	1.21	11	5	5	Carbamidomethylation; Acetylation (Protein N-term)	58415	U3 small nucleolar RNA-associated protein 15 homolog OS=Homo sapiens OX=9606 GN=UTP15 PE=1 SV=3	1970000	4100000	0.480488	-2.08
3621	3576	Q9P2B4	3	8	3	3		70158	CTTNBP2 N-terminal-like protein OS=Homo sapiens OX=9606 GN=CTTNBP2NL PE=1 SV=2	1370000	2850000	0.480702	-2.08
3984	3900	Q86U38	3.38	6	3	3		69438	Nucleolar protein 9 OS=Homo sapiens OX=9606 GN=NOP9 PE=1 SV=1	3240000	6740000	0.480712	-2.08
3164	2601	Q96BS2	3.15	42	7	7	Carbamidomethylation	24750	Calcineurin B homologous protein 3 OS=Homo sapiens OX=9606 GN=TESC PE=1 SV=3	4800000	9980000	0.480962	-2.08
4380	4933	Q9Y5U2	0.69	3	1	1	Carbamidomethylation	34326	Protein TSSC4 OS=Homo sapiens OX=9606 GN=TSSC4 PE=1 SV=3	304000	632000	0.481013	-2.08
4235	5364	Q9BVK2	0.7	2	1	1		60088	Probable dolichyl pyrophosphate Glc1Man9GlcNAc2 alpha-1 3-glucosyltransferase OS=Homo sapiens OX=9606 GN=ALG8 PE=1 SV=2	1020000	2120000	0.481132	-2.08
4648	5080	Q2PZI1	1.15	4	2	2	Carbamidomethylation	77319	Probable C-mannosyltransferase DPY19L1 OS=Homo sapiens OX=9606 GN=DPY19L1 PE=2 SV=1	650000	1350000	0.481481	-2.08
2776	2966	P35914	2.64	15	4	4	Carbamidomethylation	34360	Hydroxymethylglutaryl-CoA lyase mitochondrial OS=Homo sapiens OX=9606 GN=HMGCL PE=1 SV=2	2770000	5750000	0.481739	-2.08
4798	6767	Q96LB3	0.69	2	1	1		69239	Intraflagellar transport protein 74 homolog OS=Homo sapiens OX=9606 GN=IFT74 PE=1 SV=1	61200	127000	0.48189	-2.08
1946	1886	O75688	2.94	24	9	6	Carbamidomethylation; Deamidation (NQ)	52643	Protein phosphatase 1B OS=Homo sapiens OX=9606 GN=PPM1B PE=1 SV=1	3070000	6370000	0.481947	-2.07
2708	3562	O43920	3.43	30	3	3	Carbamidomethylation	12517	NADH dehydrogenase [ubiquinone] iron-sulfur protein 5 OS=Homo sapiens OX=9606 GN=NDUFS5 PE=1 SV=3	4020000	8340000	0.482014	-2.07
1288	3618	P00441	3.83	60	12	12	Carbamidomethylation	15936	Superoxide dismutase [Cu-Zn] OS=Homo sapiens OX=9606 GN=SOD1 PE=1 SV=2	109000000	226000000	0.482301	-2.07
1979	1271	Q13131	1.21	14	8	8	Carbamidomethylation	64009	5'-AMP-activated protein kinase catalytic subunit alpha-1 OS=Homo sapiens OX=9606 GN=PRKAA1 PE=1 SV=4	2230000	4620000	0.482684	-2.07
1156	1237	Q15637	3.85	25	14	14	Carbamidomethylation; Acetylation (Protein N-term)	68330	Splicing factor 1 OS=Homo sapiens OX=9606 GN=SF1 PE=1 SV=4	41500000	85800000	0.483683	-2.07
3348	3753	Q96T37	3.06	3	3	3		107188	RNA-binding protein 15 OS=Homo sapiens OX=9606 GN=RBM15 PE=1 SV=2	1240000	2560000	0.484375	-2.06
2584	2035	O00754	3.38	9	7	7		113744	Lysosomal alpha-mannosidase OS=Homo sapiens OX=9606 GN=MAN2B1 PE=1 SV=3	5530000	11400000	0.485088	-2.06
4791	5589	P16383	0.68	2	1	1		89385	GC-rich sequence DNA-binding factor 2 OS=Homo sapiens OX=9606 GN=GCFC2 PE=1 SV=2	294000	606000	0.485149	-2.06
4766	6842	Q5T5Y3	0.68	1	1	1		177971	Calmodulin-regulated spectrin-associated protein 1 OS=Homo sapiens OX=9606 GN=CAMSAP1 PE=1 SV=2	263000	541000	0.486137	-2.06
3452	4223	Q96Q15	0.68	0	1	1		410501	Serine/threonine-protein kinase SMG1 OS=Homo sapiens OX=9606 GN=SMG1 PE=1 SV=3	637000	1310000	0.48626	-2.06
1606	2090	P21964	3.01	44	10	10	Carbamidomethylation	30037	Catechol O-methyltransferase OS=Homo sapiens OX=9606 GN=COMT PE=1 SV=2	17900000	36800000	0.486413	-2.06
3900	5804	Q92536	0.68	7	2	1		56828	Y+L amino acid transporter 2 OS=Homo sapiens OX=9606 GN=SLC7A6 PE=1 SV=3	998000	2050000	0.486829	-2.05
2854	2626	Q9Y3B9	2.35	14	4	4		31484	RRP15-like protein OS=Homo sapiens OX=9606 GN=RRP15 PE=1 SV=2	2230000	4580000	0.4869	-2.05
2594	3811	O00483	2.18	46	4	4	Carbamidomethylation	9370	Cytochrome c oxidase subunit NDUFA4 OS=Homo sapiens OX=9606 GN=NDUFA4 PE=1 SV=1	16800000	34500000	0.486957	-2.05
1643	1475	P13984	3.47	56	11	11	Carbamidomethylation	28380	General transcription factor IIF subunit 2 OS=Homo sapiens OX=9606 GN=GTF2F2 PE=1 SV=2	8140000	16700000	0.487425	-2.05
2197	2254	Q68E01	3.42	9	7	6	Carbamidomethylation	118070	Integrator complex subunit 3 OS=Homo sapiens OX=9606 GN=INTS3 PE=1 SV=1	4070000	8350000	0.487425	-2.05
3122	3390	Q6DKI1	2.36	12	3	3		29669	60S ribosomal protein L7-like 1 OS=Homo sapiens OX=9606 GN=RPL7L1 PE=1 SV=2	2400000	4920000	0.487805	-2.05
2609	3517	Q96G23	3.61	13	5	5	Deamidation (NQ)	44876	Ceramide synthase 2 OS=Homo sapiens OX=9606 GN=CERS2 PE=1 SV=1	17100000	35000000	0.488571	-2.05
1007	737	Q9UGP8	3.16	15	10	10	Carbamidomethylation	87997	Translocation protein SEC63 homolog OS=Homo sapiens OX=9606 GN=SEC63 PE=1 SV=2	7090000	14500000	0.488966	-2.05
652	994	Q15102	3.77	66	16	14	Carbamidomethylation; Deamidation (NQ); Acetylation (Protein N-term)	25734	Platelet-activating factor acetylhydrolase IB subunit gamma OS=Homo sapiens OX=9606 GN=PAFAH1B3 PE=1 SV=1	31400000	64200000	0.489097	-2.04
3320	3985	Q5W111	3.11	23	3	3		21666	SPRY domain-containing protein 7 OS=Homo sapiens OX=9606 GN=SPRYD7 PE=1 SV=2	1690000	3450000	0.489855	-2.04
2353	4495	P62273	4.18	48	6	6	Carbamidomethylation	6677	40S ribosomal protein S29 OS=Homo sapiens OX=9606 GN=RPS29 PE=1 SV=2	76000000	155000000	0.490323	-2.04
3765	3601	Q9P2B2	1.1	2	1	1		98556	Prostaglandin F2 receptor negative regulator OS=Homo sapiens OX=9606 GN=PTGFRN PE=1 SV=2	962000	1960000	0.490816	-2.04
3415	3558	Q96DZ1	1.37	6	2	2		54858	Endoplasmic reticulum lectin 1 OS=Homo sapiens OX=9606 GN=ERLEC1 PE=1 SV=1	1360000	2770000	0.490975	-2.04
3565	5355	P63027	0.67	34	3	1		12663	Vesicle-associated membrane protein 2 OS=Homo sapiens OX=9606 GN=VAMP2 PE=1 SV=3	590000	1200000	0.491667	-2.03
2323	3970	P06454	1.22	25	2	2	Acetylation (Protein N-term)	12203	Prothymosin alpha OS=Homo sapiens OX=9606 GN=PTMA PE=1 SV=2	38700000	78700000	0.491741	-2.03
4270	7426	Q9BQC6	0.67	13	1	1		12266	Ribosomal protein 63 mitochondrial OS=Homo sapiens OX=9606 GN=MRPL57 PE=1 SV=1	1860000	3780000	0.492063	-2.03
3208	3757	Q9BYC8	3.24	24	3	3	Carbamidomethylation	21405	39S ribosomal protein L32 mitochondrial OS=Homo sapiens OX=9606 GN=MRPL32 PE=1 SV=1	3860000	7830000	0.492976	-2.03
1448	1144	Q9Y2Q3	3.47	51	11	11		25497	Glutathione S-transferase kappa 1 OS=Homo sapiens OX=9606 GN=GSTK1 PE=1 SV=3	15100000	30600000	0.493464	-2.03
1666	957	Q14694	2.31	25	17	17	Deamidation (NQ)	87134	Ubiquitin carboxyl-terminal hydrolase 10 OS=Homo sapiens OX=9606 GN=USP10 PE=1 SV=2	8400000	17000000	0.494118	-2.02
2502	2473	O75381	3	23	6	6	Deamidation (NQ); Acetylation (Protein N-term)	41237	Peroxisomal membrane protein PEX14 OS=Homo sapiens OX=9606 GN=PEX14 PE=1 SV=1	4940000	9980000	0.49499	-2.02
1317	1960	P84085	3.41	45	10	3	Carbamidomethylation; Oxidation (M)	20530	ADP-ribosylation factor 5 OS=Homo sapiens OX=9606 GN=ARF5 PE=1 SV=2	10400000	21000000	0.495238	-2.02
3743	5987	Q07817	1.58	8	2	2		26049	Bcl-2-like protein 1 OS=Homo sapiens OX=9606 GN=BCL2L1 PE=1 SV=1	5300000	10700000	0.495327	-2.02
2792	3119	P46736	1.59	8	2	2	Carbamidomethylation	36072	Lys-63-specific deubiquitinase BRCC36 OS=Homo sapiens OX=9606 GN=BRCC3 PE=1 SV=2	2160000	4360000	0.495413	-2.02
820	260	Q15654	3.47	66	23	23	Carbamidomethylation; Deamidation (NQ)	50288	Thyroid receptor-interacting protein 6 OS=Homo sapiens OX=9606 GN=TRIP6 PE=1 SV=3	14700000	29600000	0.496622	-2.01
3499	3724	O75818	3.14	16	4	4		41834	Ribonuclease P protein subunit p40 OS=Homo sapiens OX=9606 GN=RPP40 PE=1 SV=3	2430000	4890000	0.496933	-2.01
2420	2449	Q9BYG3	1.15	18	4	4	Carbamidomethylation	34222	MKI67 FHA domain-interacting nucleolar phosphoprotein OS=Homo sapiens OX=9606 GN=NIFK PE=1 SV=1	4300000	8650000	0.49711	-2.01
3785	3991	Q96GM5	2.94	7	3	3	Carbamidomethylation	58233	SWI/SNF-related matrix-associated actin-dependent regulator of chromatin subfamily D member 1 OS=Homo sapiens OX=9606 GN=SMARCD1 PE=1 SV=2	756000	1520000	0.497368	-2.01
313	722	P61247	4.63	53	27	27	Carbamidomethylation; Deamidation (NQ); Oxidation (M)	29945	40S ribosomal protein S3a OS=Homo sapiens OX=9606 GN=RPS3A PE=1 SV=2	231000000	464000000	0.497845	-2.01
2376	2563	Q9BRP8	1.16	39	5	5		22656	Partner of Y14 and mago OS=Homo sapiens OX=9606 GN=PYM1 PE=1 SV=1	16100000	32300000	0.498452	-2.01
3594	3545	Q96CW5	2.93	5	4	4	Carbamidomethylation	103571	Gamma-tubulin complex component 3 OS=Homo sapiens OX=9606 GN=TUBGCP3 PE=1 SV=2	2350000	4710000	0.498938	-2
2751	3118	Q9NZN8	1.13	19	6	6	Carbamidomethylation	59738	CCR4-NOT transcription complex subunit 2 OS=Homo sapiens OX=9606 GN=CNOT2 PE=1 SV=1	3160000	6330000	0.49921	-2
359	397	Q9Y617	2.79	60	24	24	Carbamidomethylation; Deamidation (NQ)	40423	Phosphoserine aminotransferase OS=Homo sapiens OX=9606 GN=PSAT1 PE=1 SV=2	41700000	83500000	0.499401	-2
2722	1889	O76027	1.2	37	11	11	Carbamidomethylation	38364	Annexin A9 OS=Homo sapiens OX=9606 GN=ANXA9 PE=1 SV=3	4260000	8530000	0.499414	-2
2042	2167	P35270	3.23	26	5	5	Carbamidomethylation	28048	Sepiapterin reductase OS=Homo sapiens OX=9606 GN=SPR PE=1 SV=1	12600000	25200000	0.5	-2
2711	3066	Q8IU81	3.2	11	5	4	Carbamidomethylation	61688	Interferon regulatory factor 2-binding protein 1 OS=Homo sapiens OX=9606 GN=IRF2BP1 PE=1 SV=1	2500000	5000000	0.5	-2
1888	1588	Q96ER9	1.14	20	6	6	Carbamidomethylation	45811	Coiled-coil domain-containing protein 51 OS=Homo sapiens OX=9606 GN=CCDC51 PE=1 SV=2	9500000	4750000	2	2
2748	3492	Q13206	2.64	5	4	4		100888	Probable ATP-dependent RNA helicase DDX10 OS=Homo sapiens OX=9606 GN=DDX10 PE=1 SV=2	1340000	670000	2	2
3665	4074	Q9H0E3	1.05	3	3	3		110324	Histone deacetylase complex subunit SAP130 OS=Homo sapiens OX=9606 GN=SAP130 PE=1 SV=1	1060000	529000	2.00378	2
1462	2885	P62633	1.94	44	11	11	Carbamidomethylation; Deamidation (NQ)	19463	Cellular nucleic acid-binding protein OS=Homo sapiens OX=9606 GN=CNBP PE=1 SV=1	47000000	23400000	2.00855	2.01
2351	2325	O75663	1.17	28	8	8	Carbamidomethylation; Acetylation (Protein N-term)	31444	TIP41-like protein OS=Homo sapiens OX=9606 GN=TIPRL PE=1 SV=2	17000000	8450000	2.01183	2.01
4700	10418	Q9NZP5	0.67	2	1	1		35304	Olfactory receptor 5AC2 OS=Homo sapiens OX=9606 GN=OR5AC2 PE=3 SV=2	17600000	8720000	2.01835	2.02
4717	10269	Q9Y2Y0	0.67	7	1	1		18822	ADP-ribosylation factor-like protein 2-binding protein OS=Homo sapiens OX=9606 GN=ARL2BP PE=1 SV=1	1430000	706000	2.0255	2.03
1041	1396	O75116	1.38	15	18	14	Carbamidomethylation; Acetylation (Protein N-term)	160899	Rho-associated protein kinase 2 OS=Homo sapiens OX=9606 GN=ROCK2 PE=1 SV=4	47100000	23200000	2.03017	2.03
2318	2870	Q9Y3C6	2.81	34	5	5	Carbamidomethylation	18237	Peptidyl-prolyl cis-trans isomerase-like 1 OS=Homo sapiens OX=9606 GN=PPIL1 PE=1 SV=1	18600000	9120000	2.03947	2.04
4440	5387	O00400	0.67	2	1	1		60909	Acetyl-coenzyme A transporter 1 OS=Homo sapiens OX=9606 GN=SLC33A1 PE=1 SV=1	366000	179000	2.04469	2.04
2389	2281	Q13586	1.57	3	2	2		77423	Stromal interaction molecule 1 OS=Homo sapiens OX=9606 GN=STIM1 PE=1 SV=3	2750000	1340000	2.05224	2.05
2019	1751	Q5JSH3	3.55	13	9	9	Carbamidomethylation; Deamidation (NQ)	101366	WD repeat-containing protein 44 OS=Homo sapiens OX=9606 GN=WDR44 PE=1 SV=1	18700000	9090000	2.05721	2.06
4030	4321	Q9UBH6	1.69	5	3	3		81535	Xenotropic and polytropic retrovirus receptor 1 OS=Homo sapiens OX=9606 GN=XPR1 PE=1 SV=1	3050000	1480000	2.06081	2.06
4183	5643	Q96SB3	0.68	1	1	1		89334	Neurabin-2 OS=Homo sapiens OX=9606 GN=PPP1R9B PE=1 SV=3	336000	163000	2.06135	2.06
2707	3207	P14635	3.42	21	6	6		48337	G2/mitotic-specific cyclin-B1 OS=Homo sapiens OX=9606 GN=CCNB1 PE=1 SV=1	13700000	6630000	2.06637	2.07
3246	2766	P11182	2.03	10	4	4		53487	Lipoamide acyltransferase component of branched-chain alpha-keto acid dehydrogenase complex mitochondrial OS=Homo sapiens OX=9606 GN=DBT PE=1 SV=3	10300000	4970000	2.07243	2.07
4529	5458	Q13370	0.69	1	1	1		124333	cGMP-inhibited 3' 5'-cyclic phosphodiesterase B OS=Homo sapiens OX=9606 GN=PDE3B PE=1 SV=2	624000	300000	2.08	2.08
4775	6510	O15085	0.69	1	1	1		167704	Rho guanine nucleotide exchange factor 11 OS=Homo sapiens OX=9606 GN=ARHGEF11 PE=1 SV=1	333000	160000	2.08125	2.08
3464	3368	Q00653	2.58	6	5	5	Carbamidomethylation	96749	Nuclear factor NF-kappa-B p100 subunit OS=Homo sapiens OX=9606 GN=NFKB2 PE=1 SV=4	4570000	2190000	2.08676	2.09
4594	4935	O60291	0.7	2	1	1		60753	E3 ubiquitin-protein ligase MGRN1 OS=Homo sapiens OX=9606 GN=MGRN1 PE=1 SV=2	449000	215000	2.08837	2.09
3761	4049	Q9NQT8	1.2	3	4	3		202787	Kinesin-like protein KIF13B OS=Homo sapiens OX=9606 GN=KIF13B PE=1 SV=2	1190000	569000	2.09139	2.09
3943	3511	O75110	2.15	4	4	4		118582	Probable phospholipid-transporting ATPase IIA OS=Homo sapiens OX=9606 GN=ATP9A PE=1 SV=3	4580000	2180000	2.10092	2.1
4401	5115	Q96PC3	1.7	12	2	2		18280	AP-1 complex subunit sigma-3 OS=Homo sapiens OX=9606 GN=AP1S3 PE=1 SV=1	4560000	2170000	2.10138	2.1
3092	2318	Q9Y2H6	0.85	2	2	2	Carbamidomethylation	131852	Fibronectin type-III domain-containing protein 3A OS=Homo sapiens OX=9606 GN=FNDC3A PE=1 SV=4	3380000	1600000	2.1125	2.11
4473	9540	Q86U90	0.71	5	1	1		29328	YrdC domain-containing protein mitochondrial OS=Homo sapiens OX=9606 GN=YRDC PE=1 SV=1	707000	334000	2.11677	2.12
4493	4729	Q5T0N5	0.71	2	1	1		70066	Formin-binding protein 1-like OS=Homo sapiens OX=9606 GN=FNBP1L PE=1 SV=3	1450000	685000	2.11679	2.12
4552	5697	P62253	1.11	7	2	2		19509	Ubiquitin-conjugating enzyme E2 G1 OS=Homo sapiens OX=9606 GN=UBE2G1 PE=1 SV=3	2710000	1280000	2.11719	2.12
4928	8978	Q9BUE0	0.71	5	1	1		23663	Mediator of RNA polymerase II transcription subunit 18 OS=Homo sapiens OX=9606 GN=MED18 PE=1 SV=1	1180000	557000	2.11849	2.12
4326	4696	P0DP91	0.85	2	2	2	Carbamidomethylation	119487	Chimeric ERCC6-PGBD3 protein OS=Homo sapiens OX=9606 GN=CSB-PGBD3 PE=1 SV=1	1020000	481000	2.12058	2.12
1853	1654	Q06203	2.67	13	6	6		57399	Amidophosphoribosyltransferase OS=Homo sapiens OX=9606 GN=PPAT PE=1 SV=1	15800000	7440000	2.12366	2.12
4193	4482	Q9NZD8	1.69	6	2	2	Carbamidomethylation	34960	Maspardin OS=Homo sapiens OX=9606 GN=SPG21 PE=1 SV=1	2360000	1110000	2.12613	2.13
3291	3801	Q9BVM2	0.72	5	1	1		23240	Protein DPCD OS=Homo sapiens OX=9606 GN=DPCD PE=1 SV=2	899000	422000	2.13033	2.13
4531	5727	Q9ULW3	0.72	5	1	1		31079	Activator of basal transcription 1 OS=Homo sapiens OX=9606 GN=ABT1 PE=1 SV=1	331000	155000	2.13548	2.14
3011	2679	Q9H7N4	3.04	7	5	5	Carbamidomethylation	139269	Splicing factor arginine/serine-rich 19 OS=Homo sapiens OX=9606 GN=SCAF1 PE=1 SV=3	4680000	2190000	2.13699	2.14
1031	1292	Q14978	1.35	13	8	8		73603	Nucleolar and coiled-body phosphoprotein 1 OS=Homo sapiens OX=9606 GN=NOLC1 PE=1 SV=2	70100000	32800000	2.1372	2.14
385	218	Q8TEQ6	3.36	17	20	20	Carbamidomethylation	168589	Gem-associated protein 5 OS=Homo sapiens OX=9606 GN=GEMIN5 PE=1 SV=3	25300000	11800000	2.14407	2.14
4579	5329	Q5PRF9	0.72	3	1	1		75484	Protein Smaug homolog 2 OS=Homo sapiens OX=9606 GN=SAMD4B PE=1 SV=1	281000	131000	2.14504	2.15
1973	2138	P78316	1.31	10	7	7		97668	Nucleolar protein 14 OS=Homo sapiens OX=9606 GN=NOP14 PE=1 SV=3	9120000	4250000	2.14588	2.15
3821	3570	Q5VT79	0.72	2	1	1		36879	Annexin A8-like protein 1 OS=Homo sapiens OX=9606 GN=ANXA8L1 PE=2 SV=2	704000	328000	2.14634	2.15
2802	2643	P49366	2.05	19	5	5	Carbamidomethylation	40971	Deoxyhypusine synthase OS=Homo sapiens OX=9606 GN=DHPS PE=1 SV=1	6560000	3050000	2.15082	2.15
4679	6127	Q9UL33	1.39	15	2	2		16146	Trafficking protein particle complex subunit 2-like protein OS=Homo sapiens OX=9606 GN=TRAPPC2L PE=1 SV=1	3120000	1450000	2.15172	2.15
1231	1954	Q6KB66	3.32	31	14	11	Carbamidomethylation; Oxidation (M); Acetylation (Protein N-term)	50525	Keratin type II cytoskeletal 80 OS=Homo sapiens OX=9606 GN=KRT80 PE=1 SV=2	14000000	6500000	2.15385	2.15
3310	4081	P50613	1.76	5	2	2		39038	Cyclin-dependent kinase 7 OS=Homo sapiens OX=9606 GN=CDK7 PE=1 SV=1	2490000	1150000	2.16522	2.17
4039	6048	Q9NYZ1	1.29	6	1	1		23576	Golgi apparatus membrane protein TVP23 homolog B OS=Homo sapiens OX=9606 GN=TVP23B PE=1 SV=2	2970000	1370000	2.16788	2.17
2835	3156	O94901	3.48	12	7	7		90064	SUN domain-containing protein 1 OS=Homo sapiens OX=9606 GN=SUN1 PE=1 SV=3	3840000	1770000	2.16949	2.17
732	316	Q16658	3.57	7	3	3	Carbamidomethylation	54530	Fascin OS=Homo sapiens OX=9606 GN=FSCN1 PE=1 SV=3	4840000	2230000	2.1704	2.17
1582	1320	Q8IYB8	3.57	6	4	4		87991	ATP-dependent RNA helicase SUPV3L1 mitochondrial OS=Homo sapiens OX=9606 GN=SUPV3L1 PE=1 SV=1	4690000	2160000	2.1713	2.17
3073	3464	P49459	2.69	41	5	5	Carbamidomethylation	17315	Ubiquitin-conjugating enzyme E2 A OS=Homo sapiens OX=9606 GN=UBE2A PE=1 SV=2	33900000	15600000	2.17308	2.17
3340	4403	O95167	3.67	42	3	3		9279	NADH dehydrogenase [ubiquinone] 1 alpha subcomplex subunit 3 OS=Homo sapiens OX=9606 GN=NDUFA3 PE=1 SV=1	8870000	4080000	2.17402	2.17
2284	2171	Q9BXS6	3.21	12	4	4		49452	Nucleolar and spindle-associated protein 1 OS=Homo sapiens OX=9606 GN=NUSAP1 PE=1 SV=1	3270000	1500000	2.18	2.18
4052	6104	Q96FN4	0.74	3	2	1		61190	Copine-2 OS=Homo sapiens OX=9606 GN=CPNE2 PE=1 SV=3	11600000	5320000	2.18045	2.18
4738	6700	Q9NT68	0.74	0	1	1		307787	Teneurin-2 OS=Homo sapiens OX=9606 GN=TENM2 PE=1 SV=3	2740000	1250000	2.192	2.19
3376	3249	Q8IWA4	3.43	4	3	3	Carbamidomethylation	84160	Mitofusin-1 OS=Homo sapiens OX=9606 GN=MFN1 PE=1 SV=3	2140000	974000	2.19713	2.2
3845	3454	Q8IV36	3.37	6	4	4	Carbamidomethylation	88745	Protein HID1 OS=Homo sapiens OX=9606 GN=HID1 PE=1 SV=1	5150000	2340000	2.20085	2.2
2759	3535	P85037	2.79	7	6	5	Deamidation (NQ)	75457	Forkhead box protein K1 OS=Homo sapiens OX=9606 GN=FOXK1 PE=1 SV=1	10800000	4890000	2.20859	2.21
4028	3909	Q2VPK5	1.66	4	2	2		56107	Cytoplasmic tRNA 2-thiolation protein 2 OS=Homo sapiens OX=9606 GN=CTU2 PE=1 SV=1	1150000	520000	2.21154	2.21
2694	2166	O15118	3.85	6	6	6	Carbamidomethylation	142166	NPC intracellular cholesterol transporter 1 OS=Homo sapiens OX=9606 GN=NPC1 PE=1 SV=2	10800000	4870000	2.21766	2.22
4435	4883	Q96JK2	1.52	2	2	2	Carbamidomethylation	103963	DDB1- and CUL4-associated factor 5 OS=Homo sapiens OX=9606 GN=DCAF5 PE=1 SV=2	1200000	539000	2.22635	2.23
3971	4259	Q9Y6V7	0.76	2	1	1		54226	Probable ATP-dependent RNA helicase DDX49 OS=Homo sapiens OX=9606 GN=DDX49 PE=1 SV=1	1940000	870000	2.22989	2.23
1879	2289	O95486	1.41	11	11	11	Carbamidomethylation	119749	Protein transport protein Sec24A OS=Homo sapiens OX=9606 GN=SEC24A PE=1 SV=2	12800000	5740000	2.22997	2.23
3236	3005	Q15648	2.63	3	3	3	Carbamidomethylation	168477	Mediator of RNA polymerase II transcription subunit 1 OS=Homo sapiens OX=9606 GN=MED1 PE=1 SV=4	1910000	850000	2.24706	2.25
4730	10295	Q9Y239	0.78	1	1	1		107691	Nucleotide-binding oligomerization domain-containing protein 1 OS=Homo sapiens OX=9606 GN=NOD1 PE=1 SV=1	24500000	10900000	2.24771	2.25
3444	7197	P00414	1.2	9	2	2		29951	Cytochrome c oxidase subunit 3 OS=Homo sapiens OX=9606 GN=MT-CO3 PE=1 SV=2	1940000	863000	2.24797	2.25
3190	3017	P57735	4.18	34	6	5		23496	Ras-related protein Rab-25 OS=Homo sapiens OX=9606 GN=RAB25 PE=1 SV=2	23200000	10300000	2.25243	2.25
4509	6293	O60309	0.78	0	1	1		180620	Leucine-rich repeat-containing protein 37A3 OS=Homo sapiens OX=9606 GN=LRRC37A3 PE=2 SV=2	2350000	1040000	2.25962	2.26
2913	2956	P00813	3.96	21	7	7	Carbamidomethylation; Acetylation (Protein N-term)	40764	Adenosine deaminase OS=Homo sapiens OX=9606 GN=ADA PE=1 SV=3	10200000	4510000	2.26164	2.26
2052	2428	Q9H7D0	3.7	5	9	8		215307	Dedicator of cytokinesis protein 5 OS=Homo sapiens OX=9606 GN=DOCK5 PE=1 SV=3	2760000	1220000	2.2623	2.26
3461	3673	Q7LG56	1.6	11	4	2		40737	Ribonucleoside-diphosphate reductase subunit M2 B OS=Homo sapiens OX=9606 GN=RRM2B PE=1 SV=1	5960000	2630000	2.26616	2.27
3716	4625	Q8TF01	0.78	1	1	1		92577	Arginine/serine-rich protein PNISR OS=Homo sapiens OX=9606 GN=PNISR PE=1 SV=2	686000	302000	2.27152	2.27
4592	4748	O00204	1.24	5	2	2		41308	Sulfotransferase family cytosolic 2B member 1 OS=Homo sapiens OX=9606 GN=SULT2B1 PE=1 SV=2	2340000	1030000	2.27184	2.27
2649	2969	Q9NWU5	4.07	24	4	4		23641	39S ribosomal protein L22 mitochondrial OS=Homo sapiens OX=9606 GN=MRPL22 PE=1 SV=1	17300000	7600000	2.27632	2.28
985	936	Q12965	3.75	11	11	11	Carbamidomethylation; Deamidation (NQ)	127062	Unconventional myosin-Ie OS=Homo sapiens OX=9606 GN=MYO1E PE=1 SV=2	8130000	3570000	2.27731	2.28
4559	4975	Q9Y546	1.53	5	2	2	Carbamidomethylation	48571	Leucine-rich repeat-containing protein 42 OS=Homo sapiens OX=9606 GN=LRRC42 PE=1 SV=1	1830000	803000	2.27895	2.28
238	195	Q15046	3.46	46	29	29	Carbamidomethylation; Deamidation (NQ); Acetylation (Protein N-term)	68048	Lysine--tRNA ligase OS=Homo sapiens OX=9606 GN=KARS PE=1 SV=3	54000000	23600000	2.28814	2.29
4152	4710	Q8IV38	3.28	6	3	3	Carbamidomethylation	49299	Ankyrin repeat and MYND domain-containing protein 2 OS=Homo sapiens OX=9606 GN=ANKMY2 PE=1 SV=1	3400000	1480000	2.2973	2.3
4705	6737	Q8IZ52	1.26	3	2	2		85467	Chondroitin sulfate synthase 2 OS=Homo sapiens OX=9606 GN=CHPF PE=1 SV=2	630000	274000	2.29927	2.3
3020	2759	Q9BTU6	2.24	6	3	3		54022	Phosphatidylinositol 4-kinase type 2-alpha OS=Homo sapiens OX=9606 GN=PI4K2A PE=1 SV=1	6800000	2950000	2.30508	2.31
3497	3608	O43379	1.93	2	2	2		165953	WD repeat-containing protein 62 OS=Homo sapiens OX=9606 GN=WDR62 PE=1 SV=4	4600000	1990000	2.31156	2.31
4964	9971	Q9P242	0.81	1	1	1		70548	Neuronal tyrosine-phosphorylated phosphoinositide-3-kinase adapter 2 OS=Homo sapiens OX=9606 GN=NYAP2 PE=1 SV=3	2730000	1180000	2.31356	2.31
4415	4830	Q16651	4.04	7	2	2		36431	Prostasin OS=Homo sapiens OX=9606 GN=PRSS8 PE=1 SV=1	6000000	2570000	2.33463	2.33
3828	4185	Q99988	4.21	13	4	4		34140	Growth/differentiation factor 15 OS=Homo sapiens OX=9606 GN=GDF15 PE=1 SV=3	11500000	4910000	2.34216	2.34
4715	9614	Q99808	0.81	2	1	1		50219	Equilibrative nucleoside transporter 1 OS=Homo sapiens OX=9606 GN=SLC29A1 PE=1 SV=3	504000	215000	2.34419	2.34
4788	8071	Q9Y5T5	0.82	1	1	1		93570	Ubiquitin carboxyl-terminal hydrolase 16 OS=Homo sapiens OX=9606 GN=USP16 PE=1 SV=1	490000	208000	2.35577	2.36
2031	2093	Q9GZL7	4.12	19	6	6		47708	Ribosome biogenesis protein WDR12 OS=Homo sapiens OX=9606 GN=WDR12 PE=1 SV=2	9660000	4080000	2.36765	2.37
4883	6762	O14508	0.83	9	1	1		22172	Suppressor of cytokine signaling 2 OS=Homo sapiens OX=9606 GN=SOCS2 PE=1 SV=1	2230000	941000	2.36982	2.37
3272	3549	Q9NVN8	1.96	3	2	2		65573	Guanine nucleotide-binding protein-like 3-like protein OS=Homo sapiens OX=9606 GN=GNL3L PE=1 SV=1	1190000	501000	2.37525	2.38
1837	1248	Q9Y2D5	1.94	5	4	4		94661	A-kinase anchor protein 2 OS=Homo sapiens OX=9606 GN=AKAP2 PE=1 SV=3	3350000	1410000	2.37589	2.38
524	514	Q9BSJ8	2.57	31	30	30	Carbamidomethylation	122856	Extended synaptotagmin-1 OS=Homo sapiens OX=9606 GN=ESYT1 PE=1 SV=1	57500000	24100000	2.38589	2.39
4610	6295	P15328	0.83	3	1	1		29819	Folate receptor alpha OS=Homo sapiens OX=9606 GN=FOLR1 PE=1 SV=3	1490000	623000	2.39165	2.39
2253	2212	P51452	2.34	48	7	7	Carbamidomethylation	20478	Dual specificity protein phosphatase 3 OS=Homo sapiens OX=9606 GN=DUSP3 PE=1 SV=1	8310000	3470000	2.39481	2.39
4466	6137	P38936	2.02	13	2	2	Carbamidomethylation	18119	Cyclin-dependent kinase inhibitor 1 OS=Homo sapiens OX=9606 GN=CDKN1A PE=1 SV=3	1890000	788000	2.39848	2.4
4695	9071	Q9NYG2	0.84	4	1	1		34170	Palmitoyltransferase ZDHHC3 OS=Homo sapiens OX=9606 GN=ZDHHC3 PE=1 SV=2	1050000	437000	2.40275	2.4
4670	8275	Q9BRC7	0.84	1	1	1		87585	1-phosphatidylinositol 4 5-bisphosphate phosphodiesterase delta-4 OS=Homo sapiens OX=9606 GN=PLCD4 PE=2 SV=1	6130000	2550000	2.40392	2.4
1736	3218	P84243	0.85	46	9	1	Carbamidomethylation	15328	Histone H3.3 OS=Homo sapiens OX=9606 GN=H3F3A PE=1 SV=2	5190000	2150000	2.41395	2.41
567	2259	Q9H853	0.85	28	21	1	Carbamidomethylation; Deamidation (NQ); Acetylation (Protein N-term)	27551	Putative tubulin-like protein alpha-4B OS=Homo sapiens OX=9606 GN=TUBA4B PE=5 SV=2	2500000	1030000	2.42718	2.43
3810	3354	Q5TDH0	1.79	8	2	2		44523	Protein DDI1 homolog 2 OS=Homo sapiens OX=9606 GN=DDI2 PE=1 SV=1	3010000	1240000	2.42742	2.43
4832	6625	P33981	0.85	1	1	1		97072	Dual specificity protein kinase TTK OS=Homo sapiens OX=9606 GN=TTK PE=1 SV=2	658000	271000	2.42804	2.43
3811	3593	Q6P4E1	2.08	9	3	3		49498	Protein CASC4 OS=Homo sapiens OX=9606 GN=CASC4 PE=1 SV=2	3060000	1260000	2.42857	2.43
3823	3941	Q15599	0.86	4	1	1		37414	Na(+)/H(+) exchange regulatory cofactor NHE-RF2 OS=Homo sapiens OX=9606 GN=SLC9A3R2 PE=1 SV=2	1250000	512000	2.44141	2.44
3396	3877	Q9Y5P4	3.78	11	7	7	Carbamidomethylation	70835	Collagen type IV alpha-3-binding protein OS=Homo sapiens OX=9606 GN=COL4A3BP PE=1 SV=1	5380000	2200000	2.44545	2.45
2533	2074	P08651	3.26	9	4	4	Carbamidomethylation	55675	Nuclear factor 1 C-type OS=Homo sapiens OX=9606 GN=NFIC PE=1 SV=2	7290000	2980000	2.44631	2.45
3876	4360	P61244	3.69	14	2	2		18275	Protein max OS=Homo sapiens OX=9606 GN=MAX PE=1 SV=1	2750000	1120000	2.45536	2.46
4963	9940	Q86UA1	0.86	1	1	1		78430	Pre-mRNA-processing factor 39 OS=Homo sapiens OX=9606 GN=PRPF39 PE=1 SV=3	387000	157000	2.46497	2.46
4709	8606	Q13503	0.87	10	1	1		15564	Mediator of RNA polymerase II transcription subunit 21 OS=Homo sapiens OX=9606 GN=MED21 PE=1 SV=1	2490000	1010000	2.46535	2.47
3009	3179	Q9H8H0	3.89	4	3	3		81124	Nucleolar protein 11 OS=Homo sapiens OX=9606 GN=NOL11 PE=1 SV=1	4150000	1680000	2.47024	2.47
2215	1929	P57772	3.39	10	6	6	Carbamidomethylation	65305	Selenocysteine-specific elongation factor OS=Homo sapiens OX=9606 GN=EEFSEC PE=1 SV=4	5520000	2220000	2.48649	2.49
3366	3226	O43314	0.88	1	1	1		140406	Inositol hexakisphosphate and diphosphoinositol-pentakisphosphate kinase 2 OS=Homo sapiens OX=9606 GN=PPIP5K2 PE=1 SV=3	866000	348000	2.48851	2.49
3758	3843	Q96HP0	0.88	1	2	1		229556	Dedicator of cytokinesis protein 6 OS=Homo sapiens OX=9606 GN=DOCK6 PE=1 SV=3	390000	156000	2.5	2.5
3044	2467	Q9H0P0	0.88	5	1	1		37948	Cytosolic 5'-nucleotidase 3A OS=Homo sapiens OX=9606 GN=NT5C3A PE=1 SV=3	509000	203000	2.50739	2.51
3631	3850	Q9P260	0.89	1	1	1		134630	RAB11-binding protein RELCH OS=Homo sapiens OX=9606 GN=RELCH PE=1 SV=2	681000	271000	2.51292	2.51
1854	2731	Q96JB5	3.64	20	10	10	Carbamidomethylation; Acetylation (Protein N-term)	56921	CDK5 regulatory subunit-associated protein 3 OS=Homo sapiens OX=9606 GN=CDK5RAP3 PE=1 SV=2	35800000	14200000	2.52113	2.52
2398	2791	Q86V48	2	10	9	9		120275	Leucine zipper protein 1 OS=Homo sapiens OX=9606 GN=LUZP1 PE=1 SV=2	5680000	2250000	2.52444	2.52
4101	3431	Q8IZH2	0.89	1	1	1		194106	5'-3' exoribonuclease 1 OS=Homo sapiens OX=9606 GN=XRN1 PE=1 SV=1	351000	139000	2.52518	2.53
4505	4886	Q14145	0.89	1	1	1		69666	Kelch-like ECH-associated protein 1 OS=Homo sapiens OX=9606 GN=KEAP1 PE=1 SV=2	1490000	590000	2.52542	2.53
1924	1498	Q15061	3.7	12	6	6	Carbamidomethylation	74891	WD repeat-containing protein 43 OS=Homo sapiens OX=9606 GN=WDR43 PE=1 SV=3	17500000	6890000	2.53991	2.54
3928	5801	Q9C0G6	0.91	0	1	1	Deamidation (NQ)	475986	Dynein heavy chain 6 axonemal OS=Homo sapiens OX=9606 GN=DNAH6 PE=2 SV=3	11700000	4580000	2.55459	2.55
4454	7973	O60831	0.9	6	1	1		19258	PRA1 family protein 2 OS=Homo sapiens OX=9606 GN=PRAF2 PE=1 SV=1	815000	319000	2.55486	2.55
2743	1905	O94966	2.12	2	2	2	Carbamidomethylation; Acetylation (Protein N-term)	145650	Ubiquitin carboxyl-terminal hydrolase 19 OS=Homo sapiens OX=9606 GN=USP19 PE=1 SV=2	1340000	524000	2.55725	2.56
576	564	Q9Y6N5	2.94	41	19	19	Carbamidomethylation	49961	Sulfide:quinone oxidoreductase mitochondrial OS=Homo sapiens OX=9606 GN=SQOR PE=1 SV=1	52800000	20500000	2.57561	2.58
1372	2868	P04259	0.92	9	7	1	Deamidation (NQ); Oxidation (M)	60067	Keratin type II cytoskeletal 6B OS=Homo sapiens OX=9606 GN=KRT6B PE=1 SV=5	4360000	1690000	2.57988	2.58
4378	4882	Q8TBF2	1.63	8	2	2	Carbamidomethylation	21223	Prostamide/prostaglandin F synthase OS=Homo sapiens OX=9606 GN=PRXL2B PE=1 SV=1	1570000	607000	2.58649	2.59
4895	8226	O95848	0.92	7	1	1	Carbamidomethylation	24118	Uridine diphosphate glucose pyrophosphatase OS=Homo sapiens OX=9606 GN=NUDT14 PE=1 SV=2	1340000	515000	2.60194	2.6
2882	3386	Q6RFH5	1.48	10	3	3	Carbamidomethylation	42441	WD repeat-containing protein 74 OS=Homo sapiens OX=9606 GN=WDR74 PE=1 SV=1	5680000	2180000	2.6055	2.61
3717	5219	Q9Y3D7	1.57	14	2	2		13825	Mitochondrial import inner membrane translocase subunit TIM16 OS=Homo sapiens OX=9606 GN=PAM16 PE=1 SV=2	5870000	2250000	2.60889	2.61
3347	2864	Q9Y320	2.77	22	5	5	Carbamidomethylation	34038	Thioredoxin-related transmembrane protein 2 OS=Homo sapiens OX=9606 GN=TMX2 PE=1 SV=1	11000000	4180000	2.63158	2.63
1914	2175	Q9NXF1	3.83	13	11	11	Carbamidomethylation	105674	Testis-expressed protein 10 OS=Homo sapiens OX=9606 GN=TEX10 PE=1 SV=2	8350000	3170000	2.63407	2.63
3912	7044	Q9BV40	2.41	23	2	2		11438	Vesicle-associated membrane protein 8 OS=Homo sapiens OX=9606 GN=VAMP8 PE=1 SV=1	15100000	5650000	2.67257	2.67
395	269	P05091	2.97	53	30	27	Carbamidomethylation	56381	Aldehyde dehydrogenase mitochondrial OS=Homo sapiens OX=9606 GN=ALDH2 PE=1 SV=2	99700000	37100000	2.68733	2.69
2462	3296	Q99707	2.09	4	4	4	Carbamidomethylation	140527	Methionine synthase OS=Homo sapiens OX=9606 GN=MTR PE=1 SV=2	8980000	3330000	2.6967	2.7
2236	2044	Q13555	0.96	11	6	1		62607	Calcium/calmodulin-dependent protein kinase type II subunit gamma OS=Homo sapiens OX=9606 GN=CAMK2G PE=1 SV=4	2250000	833000	2.70108	2.7
4940	8737	Q96DM3	0.97	2	1	1	Carbamidomethylation	74975	Regulator of MON1-CCZ1 complex OS=Homo sapiens OX=9606 GN=RMC1 PE=1 SV=2	825000	305000	2.70492	2.7
4298	4127	Q9P2D3	4.51	2	3	3	Carbamidomethylation	224300	HEAT repeat-containing protein 5B OS=Homo sapiens OX=9606 GN=HEATR5B PE=1 SV=2	2570000	949000	2.70811	2.71
4364	4816	O60244	0.97	1	1	1		160606	Mediator of RNA polymerase II transcription subunit 14 OS=Homo sapiens OX=9606 GN=MED14 PE=1 SV=2	1510000	556000	2.71583	2.72
3274	6475	P43308	5.56	13	3	3		20135	Translocon-associated protein subunit beta OS=Homo sapiens OX=9606 GN=SSR2 PE=1 SV=1	17100000	6210000	2.75362	2.75
2154	1684	Q9H2G2	2.04	7	6	5	Carbamidomethylation	142695	STE20-like serine/threonine-protein kinase OS=Homo sapiens OX=9606 GN=SLK PE=1 SV=1	6550000	2370000	2.76371	2.76
718	996	O00203	4.44	22	23	23	Carbamidomethylation; Deamidation (NQ)	121320	AP-3 complex subunit beta-1 OS=Homo sapiens OX=9606 GN=AP3B1 PE=1 SV=3	45700000	16400000	2.78659	2.79
3426	3675	O43688	1	3	1	1	Carbamidomethylation	32574	Phospholipid phosphatase 2 OS=Homo sapiens OX=9606 GN=PLPP2 PE=1 SV=1	1840000	658000	2.79635	2.8
4539	5250	Q6ZT62	2.31	4	2	2		73600	Bargin OS=Homo sapiens OX=9606 GN=BARGIN PE=1 SV=2	2400000	858000	2.7972	2.8
4678	5907	Q96IF1	1.55	4	2	2		56934	LIM domain-containing protein ajuba OS=Homo sapiens OX=9606 GN=AJUBA PE=1 SV=1	3570000	1270000	2.81102	2.81
2034	2248	Q9HCU5	3.4	16	6	6	Carbamidomethylation	45468	Prolactin regulatory element-binding protein OS=Homo sapiens OX=9606 GN=PREB PE=1 SV=2	84500000	30000000	2.81667	2.82
4584	5769	Q99766	1.01	5	1	1		24866	ATP synthase subunit s mitochondrial OS=Homo sapiens OX=9606 GN=DMAC2L PE=1 SV=3	674000	239000	2.82008	2.82
4307	4594	O75503	1.84	5	2	2		41497	Ceroid-lipofuscinosis neuronal protein 5 OS=Homo sapiens OX=9606 GN=CLN5 PE=1 SV=2	2350000	832000	2.82452	2.82
1274	3555	P23497	1.01	4	8	1	Carbamidomethylation	100417	Nuclear autoantigen Sp-100 OS=Homo sapiens OX=9606 GN=SP100 PE=1 SV=3	759000	268000	2.83209	2.83
4516	5165	Q9Y487	1.02	1	1	1		98082	V-type proton ATPase 116 kDa subunit a isoform 2 OS=Homo sapiens OX=9606 GN=ATP6V0A2 PE=1 SV=2	2280000	804000	2.83582	2.84
4242	4424	Q7Z7A3	1.02	3	1	1	Carbamidomethylation	36450	Cytoplasmic tRNA 2-thiolation protein 1 OS=Homo sapiens OX=9606 GN=CTU1 PE=1 SV=1	251000	88300	2.84258	2.84
4704	6524	Q8NG11	1.02	4	1	1	Carbamidomethylation	30691	Tetraspanin-14 OS=Homo sapiens OX=9606 GN=TSPAN14 PE=1 SV=1	1230000	432000	2.84722	2.85
4550	5597	Q9H5N1	1.03	2	1	1		63543	Rab GTPase-binding effector protein 2 OS=Homo sapiens OX=9606 GN=RABEP2 PE=1 SV=2	334000	117000	2.8547	2.85
4357	4463	Q9BUT1	1.03	3	1	1		26724	3-hydroxybutyrate dehydrogenase type 2 OS=Homo sapiens OX=9606 GN=BDH2 PE=1 SV=2	2850000	997000	2.85858	2.86
4123	4330	Q12882	1.04	1	1	1		111401	Dihydropyrimidine dehydrogenase [NADP(+)] OS=Homo sapiens OX=9606 GN=DPYD PE=1 SV=2	771000	267000	2.88764	2.89
699	968	Q8IYD1	1.06	24	20	5	Carbamidomethylation; Deamidation (NQ)	68883	Eukaryotic peptide chain release factor GTP-binding subunit ERF3B OS=Homo sapiens OX=9606 GN=GSPT2 PE=1 SV=2	9780000	3370000	2.90208	2.9
4777	8582	Q8IW70	1.04	1	1	1		61506	Transmembrane protein 151B OS=Homo sapiens OX=9606 GN=TMEM151B PE=2 SV=2	398000	137000	2.90511	2.91
1335	1537	Q92538	1.73	14	21	20	Carbamidomethylation	206444	Golgi-specific brefeldin A-resistance guanine nucleotide exchange factor 1 OS=Homo sapiens OX=9606 GN=GBF1 PE=1 SV=2	12200000	4180000	2.91866	2.92
3815	3873	Q96DU7	5.11	9	4	4		75207	Inositol-trisphosphate 3-kinase C OS=Homo sapiens OX=9606 GN=ITPKC PE=1 SV=1	4730000	1620000	2.91975	2.92
2571	3983	P52434	1.75	18	2	2		17143	DNA-directed RNA polymerases I II and III subunit RPABC3 OS=Homo sapiens OX=9606 GN=POLR2H PE=1 SV=4	8180000	2790000	2.9319	2.93
4802	5313	Q8IZA0	1.06	1	1	1		115658	Dyslexia-associated protein KIAA0319-like protein OS=Homo sapiens OX=9606 GN=KIAA0319L PE=1 SV=2	668000	227000	2.94273	2.94
4210	7639	Q9UBY0	1.06	1	1	1	Acetylation (Protein N-term)	91520	Sodium/hydrogen exchanger 2 OS=Homo sapiens OX=9606 GN=SLC9A2 PE=2 SV=1	408000	138000	2.95652	2.96
2543	2379	Q9UNF1	5.03	4	3	3		64954	Melanoma-associated antigen D2 OS=Homo sapiens OX=9606 GN=MAGED2 PE=1 SV=2	13300000	4470000	2.97539	2.98
1667	1107	Q9UNE7	2.48	33	8	8	Carbamidomethylation	34856	E3 ubiquitin-protein ligase CHIP OS=Homo sapiens OX=9606 GN=STUB1 PE=1 SV=2	8070000	2710000	2.97786	2.98
3260	2821	O00499	1.8	6	2	2		64699	Myc box-dependent-interacting protein 1 OS=Homo sapiens OX=9606 GN=BIN1 PE=1 SV=1	4530000	1510000	3	3
4880	6380	Q969P0	1.07	2	1	1		65034	Immunoglobulin superfamily member 8 OS=Homo sapiens OX=9606 GN=IGSF8 PE=1 SV=1	579000	193000	3	3
2522	2334	Q9Y4C8	5.04	5	4	4	Carbamidomethylation	107332	Probable RNA-binding protein 19 OS=Homo sapiens OX=9606 GN=RBM19 PE=1 SV=3	3550000	1180000	3.00847	3.01
3709	4059	Q9BRS2	1.09	2	1	1		65583	Serine/threonine-protein kinase RIO1 OS=Homo sapiens OX=9606 GN=RIOK1 PE=1 SV=2	2860000	947000	3.02006	3.02
1860	1885	O75947	4.15	40	7	7	Carbamidomethylation	18491	ATP synthase subunit d mitochondrial OS=Homo sapiens OX=9606 GN=ATP5PD PE=1 SV=3	61400000	20300000	3.02463	3.02
3773	4334	Q9NXC5	2.29	4	3	3		98584	GATOR complex protein MIOS OS=Homo sapiens OX=9606 GN=MIOS PE=1 SV=2	1690000	557000	3.03411	3.03
3042	3931	Q99442	2.7	7	3	3	Carbamidomethylation	45862	Translocation protein SEC62 OS=Homo sapiens OX=9606 GN=SEC62 PE=1 SV=1	8010000	2620000	3.05725	3.06
4125	4535	Q567U6	1.1	2	1	1		73198	Coiled-coil domain-containing protein 93 OS=Homo sapiens OX=9606 GN=CCDC93 PE=1 SV=2	3240000	1050000	3.08571	3.09
1331	1414	P26358	4.83	12	17	17	Carbamidomethylation	183164	DNA (cytosine-5)-methyltransferase 1 OS=Homo sapiens OX=9606 GN=DNMT1 PE=1 SV=2	13100000	4240000	3.08962	3.09
3789	3839	Q9UHD2	2.92	6	4	4		83642	Serine/threonine-protein kinase TBK1 OS=Homo sapiens OX=9606 GN=TBK1 PE=1 SV=1	5240000	1690000	3.10059	3.1
3913	7117	Q9P2X0	1.12	11	1	1		10094	Dolichol-phosphate mannosyltransferase subunit 3 OS=Homo sapiens OX=9606 GN=DPM3 PE=1 SV=2	975000	312000	3.125	3.12
2986	2615	Q9UNX4	2.43	4	4	4	Carbamidomethylation	106099	WD repeat-containing protein 3 OS=Homo sapiens OX=9606 GN=WDR3 PE=1 SV=1	2460000	787000	3.12579	3.13
698	568	P30837	3.14	36	19	17	Carbamidomethylation; Deamidation (NQ)	57206	Aldehyde dehydrogenase X mitochondrial OS=Homo sapiens OX=9606 GN=ALDH1B1 PE=1 SV=3	54400000	17300000	3.14451	3.14
2873	3039	Q9HB40	2.31	9	4	4		50831	Retinoid-inducible serine carboxypeptidase OS=Homo sapiens OX=9606 GN=SCPEP1 PE=1 SV=1	24500000	7730000	3.16947	3.17
2018	1690	Q16134	1.14	1	1	1		68496	Electron transfer flavoprotein-ubiquinone oxidoreductase mitochondrial OS=Homo sapiens OX=9606 GN=ETFDH PE=1 SV=2	577000	181000	3.18785	3.19
3847	3772	Q15800	6.65	16	4	4		35216	Methylsterol monooxygenase 1 OS=Homo sapiens OX=9606 GN=MSMO1 PE=1 SV=1	20400000	6360000	3.20755	3.21
3706	6438	Q7Z7H8	1.16	4	1	1		29283	39S ribosomal protein L10 mitochondrial OS=Homo sapiens OX=9606 GN=MRPL10 PE=1 SV=3	1480000	460000	3.21739	3.22
4971	10293	O75113	1.16	1	1	1		100379	NEDD4-binding protein 1 OS=Homo sapiens OX=9606 GN=N4BP1 PE=1 SV=4	831000	257000	3.23346	3.23
4643	7695	Q5VW38	1.16	2	1	1		66990	Protein GPR107 OS=Homo sapiens OX=9606 GN=GPR107 PE=1 SV=1	3220000	994000	3.23944	3.24
3569	4673	P82914	1.96	7	2	2		29842	28S ribosomal protein S15 mitochondrial OS=Homo sapiens OX=9606 GN=MRPS15 PE=1 SV=1	3280000	1010000	3.24752	3.25
3922	4288	Q9H270	1.32	2	1	1		107837	Vacuolar protein sorting-associated protein 11 homolog OS=Homo sapiens OX=9606 GN=VPS11 PE=1 SV=1	5710000	1740000	3.28161	3.28
2526	2114	Q3KQV9	2.82	27	10	9	Carbamidomethylation; Deamidation (NQ)	57030	UDP-N-acetylhexosamine pyrophosphorylase-like protein 1 OS=Homo sapiens OX=9606 GN=UAP1L1 PE=1 SV=2	51000000	15400000	3.31169	3.31
2037	1331	Q8NC56	2.58	25	12	12	Carbamidomethylation	56975	LEM domain-containing protein 2 OS=Homo sapiens OX=9606 GN=LEMD2 PE=1 SV=1	54000000	16300000	3.31288	3.31
4890	7620	Q96G97	1.19	2	1	1		44392	Seipin OS=Homo sapiens OX=9606 GN=BSCL2 PE=1 SV=3	3640000	1090000	3.33945	3.34
4545	6156	P43405	2.92	3	2	2		72066	Tyrosine-protein kinase SYK OS=Homo sapiens OX=9606 GN=SYK PE=1 SV=1	1520000	455000	3.34066	3.34
2668	2001	Q6P1M3	2.8	14	10	10	Carbamidomethylation	113448	Lethal(2) giant larvae protein homolog 2 OS=Homo sapiens OX=9606 GN=LLGL2 PE=1 SV=2	22400000	6680000	3.35329	3.35
4458	4779	Q96L58	2.83	6	2	2	Carbamidomethylation	37138	Beta-1 3-galactosyltransferase 6 OS=Homo sapiens OX=9606 GN=B3GALT6 PE=1 SV=2	2720000	805000	3.37888	3.38
4570	5958	Q9NX00	1.23	5	1	1		19658	Transmembrane protein 160 OS=Homo sapiens OX=9606 GN=TMEM160 PE=1 SV=1	1020000	297000	3.43434	3.43
4747	6768	Q4G0P3	1.27	0	1	1	Deamidation (NQ)	575900	Hydrocephalus-inducing protein homolog OS=Homo sapiens OX=9606 GN=HYDIN PE=1 SV=3	3830000	1070000	3.57944	3.58
4478	7216	P56377	1.28	11	2	1	Carbamidomethylation	18615	AP-1 complex subunit sigma-2 OS=Homo sapiens OX=9606 GN=AP1S2 PE=1 SV=1	1100000	303000	3.63036	3.63
4921	8377	Q8NDV1	1.31	3	1	1		35395	Alpha-N-acetylgalactosaminide alpha-2 6-sialyltransferase 3 OS=Homo sapiens OX=9606 GN=ST6GALNAC3 PE=2 SV=1	662000	179000	3.69832	3.7
1577	1412	Q8NCA5	5.03	27	9	7	Carbamidomethylation	55272	Protein FAM98A OS=Homo sapiens OX=9606 GN=FAM98A PE=1 SV=2	20800000	5620000	3.70107	3.7
2516	3051	Q06787	1.32	6	3	1		71175	Synaptic functional regulator FMR1 OS=Homo sapiens OX=9606 GN=FMR1 PE=1 SV=1	5470000	1470000	3.72109	3.72
4403	5154	O75151	3.28	2	2	2		120775	Lysine-specific demethylase PHF2 OS=Homo sapiens OX=9606 GN=PHF2 PE=1 SV=4	5140000	1380000	3.72464	3.72
3267	2830	Q658Y4	6.4	6	5	5	Carbamidomethylation	93909	Protein FAM91A1 OS=Homo sapiens OX=9606 GN=FAM91A1 PE=1 SV=3	9620000	2580000	3.72868	3.73
4996	10749	Q9NVK5	1.32	3	1	1		29426	FGFR1 oncogene partner 2 OS=Homo sapiens OX=9606 GN=FGFR1OP2 PE=1 SV=1	5530000	1480000	3.73649	3.74
4103	4702	Q5VU43	1.33	0	1	1		265100	Myomegalin OS=Homo sapiens OX=9606 GN=PDE4DIP PE=1 SV=3	951000	252000	3.77381	3.77
983	804	P49590	6.25	34	17	9	Carbamidomethylation	56888	Probable histidine--tRNA ligase mitochondrial OS=Homo sapiens OX=9606 GN=HARS2 PE=1 SV=1	20100000	5300000	3.79245	3.79
3025	2585	Q15269	1.34	1	1	1		102452	Periodic tryptophan protein 2 homolog OS=Homo sapiens OX=9606 GN=PWP2 PE=2 SV=2	2840000	745000	3.81208	3.81
3383	3928	P29083	1.35	2	1	1		49452	General transcription factor IIE subunit 1 OS=Homo sapiens OX=9606 GN=GTF2E1 PE=1 SV=2	1660000	433000	3.83372	3.83
4346	6144	Q13952	1.36	2	1	1		50302	Nuclear transcription factor Y subunit gamma OS=Homo sapiens OX=9606 GN=NFYC PE=1 SV=3	2260000	584000	3.86986	3.87
4979	11083	P05129	1.36	2	1	1		78448	Protein kinase C gamma type OS=Homo sapiens OX=9606 GN=PRKCG PE=1 SV=3	961000	248000	3.875	3.88
2459	2277	Q8TBA6	5.28	18	9	9		83024	Golgin subfamily A member 5 OS=Homo sapiens OX=9606 GN=GOLGA5 PE=1 SV=3	17500000	4510000	3.88027	3.88
4059	4469	Q7Z3T8	1.48	1	2	2	Carbamidomethylation	168903	Zinc finger FYVE domain-containing protein 16 OS=Homo sapiens OX=9606 GN=ZFYVE16 PE=1 SV=3	4630000	1190000	3.89076	3.89
2616	3302	P45984	1.62	9	4	2		48139	Mitogen-activated protein kinase 9 OS=Homo sapiens OX=9606 GN=MAPK9 PE=1 SV=2	2760000	705000	3.91489	3.91
4919	8173	Q9BRG2	1.38	2	1	1		63093	SH2 domain-containing protein 3A OS=Homo sapiens OX=9606 GN=SH2D3A PE=1 SV=1	571000	145000	3.93793	3.94
2081	2756	Q96S52	3.94	10	5	5		61656	GPI transamidase component PIG-S OS=Homo sapiens OX=9606 GN=PIGS PE=1 SV=3	40900000	10200000	4.0098	4.01
805	2151	P06703	11.11	74	23	23	Carbamidomethylation; Deamidation (NQ); Acetylation (Protein N-term)	10180	Protein S100-A6 OS=Homo sapiens OX=9606 GN=S100A6 PE=1 SV=1	444000000	107000000	4.14953	4.15
4824	8569	Q17R98	1.45	1	1	1		119165	Zinc finger protein 827 OS=Homo sapiens OX=9606 GN=ZNF827 PE=1 SV=1	1620000	387000	4.18605	4.19
4615	8148	Q8TB24	1.46	1	1	1		107853	Ras and Rab interactor 3 OS=Homo sapiens OX=9606 GN=RIN3 PE=1 SV=4	4290000	1020000	4.20588	4.21
4734	5213	O75592	1.46	0	1	1	Carbamidomethylation	513643	E3 ubiquitin-protein ligase MYCBP2 OS=Homo sapiens OX=9606 GN=MYCBP2 PE=1 SV=4	783000	185000	4.23243	4.23
4300	4331	Q96SB8	1.58	2	2	2		126325	Structural maintenance of chromosomes protein 6 OS=Homo sapiens OX=9606 GN=SMC6 PE=1 SV=2	1570000	370000	4.24324	4.24
3946	3650	Q9Y312	2.04	15	4	4		43472	Protein AAR2 homolog OS=Homo sapiens OX=9606 GN=AAR2 PE=1 SV=2	7810000	1840000	4.24457	4.24
3755	3728	P21359	5.94	1	3	3	Carbamidomethylation	319372	Neurofibromin OS=Homo sapiens OX=9606 GN=NF1 PE=1 SV=2	3060000	714000	4.28571	4.29
4185	6076	P33552	1.49	13	1	1		9860	Cyclin-dependent kinases regulatory subunit 2 OS=Homo sapiens OX=9606 GN=CKS2 PE=1 SV=1	3000000	694000	4.32277	4.32
4755	5502	Q13395	1.49	1	1	1		181674	Probable methyltransferase TARBP1 OS=Homo sapiens OX=9606 GN=TARBP1 PE=1 SV=1	480000	110000	4.36364	4.36
744	582	P98160	8.68	16	51	51	Carbamidomethylation; Deamidation (NQ)	468835	Basement membrane-specific heparan sulfate proteoglycan core protein OS=Homo sapiens OX=9606 GN=HSPG2 PE=1 SV=4	15100000	3440000	4.38953	4.39
3840	4565	O60573	1.48	15	3	3		28362	Eukaryotic translation initiation factor 4E type 2 OS=Homo sapiens OX=9606 GN=EIF4E2 PE=1 SV=1	7310000	1650000	4.4303	4.43
4425	6527	Q9Y3B6	2.34	10	2	2		23061	ER membrane protein complex subunit 9 OS=Homo sapiens OX=9606 GN=EMC9 PE=1 SV=3	27200000	6130000	4.43719	4.44
3740	4447	Q6PL24	3.5	6	2	2		35740	Protein TMED8 OS=Homo sapiens OX=9606 GN=TMED8 PE=1 SV=1	5900000	1320000	4.4697	4.47
1373	943	P13674	3.51	23	12	11	Carbamidomethylation	61049	Prolyl 4-hydroxylase subunit alpha-1 OS=Homo sapiens OX=9606 GN=P4HA1 PE=1 SV=2	43100000	9600000	4.48958	4.49
2979	2863	Q15643	8.65	5	8	8		227584	Thyroid receptor-interacting protein 11 OS=Homo sapiens OX=9606 GN=TRIP11 PE=1 SV=3	9890000	2200000	4.49545	4.5
3223	3346	Q53FV1	3.28	33	5	2	Acetylation (Protein N-term)	17363	ORM1-like protein 2 OS=Homo sapiens OX=9606 GN=ORMDL2 PE=1 SV=2	9230000	2040000	4.52451	4.52
4858	6379	Q9H9F9	1.55	2	1	1		68298	Actin-related protein 5 OS=Homo sapiens OX=9606 GN=ACTR5 PE=1 SV=2	1040000	229000	4.54148	4.54
3262	3602	Q9BYC5	4.7	11	6	6	Carbamidomethylation	66516	Alpha-(1 6)-fucosyltransferase OS=Homo sapiens OX=9606 GN=FUT8 PE=1 SV=2	18700000	4070000	4.59459	4.59
6	4	P60709	9.48	92	134	2	Carbamidomethylation; Deamidation (NQ); Oxidation (M); Acetylation (Protein N-term)	41737	Actin cytoplasmic 1 OS=Homo sapiens OX=9606 GN=ACTB PE=1 SV=1	11400000	2440000	4.67213	4.67
4767	6474	Q5T0F9	1.58	1	1	1		94224	Coiled-coil and C2 domain-containing protein 1B OS=Homo sapiens OX=9606 GN=CC2D1B PE=1 SV=1	1630000	348000	4.68391	4.68
4922	8435	Q5T764	1.63	1	1	1		54993	Interferon-induced protein with tetratricopeptide repeats 1B OS=Homo sapiens OX=9606 GN=IFIT1B PE=1 SV=1	22700000	4690000	4.84009	4.84
3747	4044	Q9UBC3	3.95	4	3	2	Carbamidomethylation	95751	DNA (cytosine-5)-methyltransferase 3B OS=Homo sapiens OX=9606 GN=DNMT3B PE=1 SV=1	427000	86100	4.95935	4.96
4916	8058	Q9UBB6	1.65	2	1	1		78864	Neurochondrin OS=Homo sapiens OX=9606 GN=NCDN PE=1 SV=1	502000	101000	4.9703	4.97
4407	5572	Q9H3H5	1.65	2	1	1		46090	UDP-N-acetylglucosamine--dolichyl-phosphate N-acetylglucosaminephosphotransferase OS=Homo sapiens OX=9606 GN=DPAGT1 PE=1 SV=2	1680000	336000	5	5
4934	10447	Q8NHG7	1.66	14	1	1		8443	Small VCP/p97-interacting protein OS=Homo sapiens OX=9606 GN=SVIP PE=1 SV=1	2470000	493000	5.01014	5.01
4764	5888	O94964	1.68	0	1	1		159759	Protein SOGA1 OS=Homo sapiens OX=9606 GN=SOGA1 PE=1 SV=2	9070000	1790000	5.06704	5.07
3694	3695	Q9GZM5	3.08	11	4	4		38248	Protein YIPF3 OS=Homo sapiens OX=9606 GN=YIPF3 PE=1 SV=1	17500000	3420000	5.11696	5.12
4141	4924	Q96EY5	4.46	12	2	2	Carbamidomethylation	28783	Multivesicular body subunit 12A OS=Homo sapiens OX=9606 GN=MVB12A PE=1 SV=1	7990000	1560000	5.12179	5.12
4925	8709	Q13563	1.69	1	1	1		109691	Polycystin-2 OS=Homo sapiens OX=9606 GN=PKD2 PE=1 SV=3	1000000	195000	5.12821	5.13
2739	4024	Q9UKA9	1.7	5	3	1	Acetylation (Protein N-term)	57491	Polypyrimidine tract-binding protein 2 OS=Homo sapiens OX=9606 GN=PTBP2 PE=1 SV=1	3660000	706000	5.18414	5.18
3381	2794	Q96FV2	1.71	3	1	1		46597	Secernin-2 OS=Homo sapiens OX=9606 GN=SCRN2 PE=1 SV=3	879000	168000	5.23214	5.23
4743	5636	Q8IWV8	1.72	1	1	1		200537	E3 ubiquitin-protein ligase UBR2 OS=Homo sapiens OX=9606 GN=UBR2 PE=1 SV=1	433000	81900	5.28694	5.29
265	1329	Q9H4B7	1.73	24	21	1	Carbamidomethylation; Deamidation (NQ); Oxidation (M)	50327	Tubulin beta-1 chain OS=Homo sapiens OX=9606 GN=TUBB1 PE=1 SV=1	4460000	837000	5.32855	5.33
4981	11647	P17927	1.73	0	1	1		223661	Complement receptor type 1 OS=Homo sapiens OX=9606 GN=CR1 PE=1 SV=3	881000	165000	5.33939	5.34
3437	3973	Q01658	6.86	17	3	3		19444	Protein Dr1 OS=Homo sapiens OX=9606 GN=DR1 PE=1 SV=1	9930000	1850000	5.36757	5.37
2546	1236	Q12805	4.57	3	2	2	Carbamidomethylation	54641	EGF-containing fibulin-like extracellular matrix protein 1 OS=Homo sapiens OX=9606 GN=EFEMP1 PE=1 SV=2	7330000	1310000	5.59542	5.6
3750	3410	Q6ZSR9	3.73	21	5	5		37976	Uncharacterized protein FLJ45252 OS=Homo sapiens OX=9606 PE=2 SV=2	15400000	2740000	5.62044	5.62
4419	5564	P80217	1.81	2	1	1		31546	Interferon-induced 35 kDa protein OS=Homo sapiens OX=9606 GN=IFI35 PE=1 SV=5	1030000	182000	5.65934	5.66
4617	4853	P28347	1.86	4	1	1		47946	Transcriptional enhancer factor TEF-1 OS=Homo sapiens OX=9606 GN=TEAD1 PE=1 SV=2	648000	109000	5.94495	5.94
3979	4623	P49336	2.07	5	2	2		53284	Cyclin-dependent kinase 8 OS=Homo sapiens OX=9606 GN=CDK8 PE=1 SV=1	7500000	1240000	6.04839	6.05
4050	5199	Q9UEE9	1.89	3	1	1		33593	Craniofacial development protein 1 OS=Homo sapiens OX=9606 GN=CFDP1 PE=1 SV=1	2060000	338000	6.09467	6.09
4264	5196	O43924	2.24	21	2	2		17420	Retinal rod rhodopsin-sensitive cGMP 3' 5'-cyclic phosphodiesterase subunit delta OS=Homo sapiens OX=9606 GN=PDE6D PE=1 SV=1	3190000	489000	6.52352	6.52
4771	5262	Q69YQ0	2.03	1	1	1		124602	Cytospin-A OS=Homo sapiens OX=9606 GN=SPECC1L PE=1 SV=2	4070000	602000	6.7608	6.76
2695	2274	Q7L592	2.03	4	1	1		49238	Protein arginine methyltransferase NDUFAF7 mitochondrial OS=Homo sapiens OX=9606 GN=NDUFAF7 PE=1 SV=1	982000	144000	6.81944	6.82
4947	9134	Q9NSA3	2.08	17	1	1		9170	Beta-catenin-interacting protein 1 OS=Homo sapiens OX=9606 GN=CTNNBIP1 PE=1 SV=1	1540000	218000	7.06422	7.06
2893	2945	Q7Z5K2	3.2	2	2	2		132945	Wings apart-like protein homolog OS=Homo sapiens OX=9606 GN=WAPL PE=1 SV=1	2410000	335000	7.19403	7.19
4158	4304	Q9H4I3	2.12	3	1	1		42321	TraB domain-containing protein OS=Homo sapiens OX=9606 GN=TRABD PE=1 SV=1	1310000	178000	7.35955	7.36
4467	6224	P24390	5.84	11	2	2		24542	ER lumen protein-retaining receptor 1 OS=Homo sapiens OX=9606 GN=KDELR1 PE=1 SV=1	14000000	1890000	7.40741	7.41
3904	5928	Q9BW60	4.85	9	2	2	Carbamidomethylation; Deamidation (NQ)	32663	Elongation of very long chain fatty acids protein 1 OS=Homo sapiens OX=9606 GN=ELOVL1 PE=1 SV=1	5680000	765000	7.42484	7.42
3783	4168	Q96PU4	2.15	4	3	1	Carbamidomethylation	89985	E3 ubiquitin-protein ligase UHRF2 OS=Homo sapiens OX=9606 GN=UHRF2 PE=1 SV=1	764000	102000	7.4902	7.49
3961	4699	P20585	10.92	3	3	3		127412	DNA mismatch repair protein Msh3 OS=Homo sapiens OX=9606 GN=MSH3 PE=1 SV=4	12800000	1580000	8.10127	8.1
48	128	Q9BUF5	2.24	57	68	1	Carbamidomethylation; Deamidation (NQ); Oxidation (M)	49857	Tubulin beta-6 chain OS=Homo sapiens OX=9606 GN=TUBB6 PE=1 SV=1	11800000	1450000	8.13793	8.14
2718	3438	Q9BV79	5.46	6	2	2		40462	Enoyl-[acyl-carrier-protein] reductase mitochondrial OS=Homo sapiens OX=9606 GN=MECR PE=1 SV=2	2710000	327000	8.28746	8.29
4412	10186	Q96K37	2.24	2	1	1		44773	Solute carrier family 35 member E1 OS=Homo sapiens OX=9606 GN=SLC35E1 PE=1 SV=2	2780000	333000	8.34835	8.35
4127	4658	Q9Y3P9	2.24	1	1	1		121737	Rab GTPase-activating protein 1 OS=Homo sapiens OX=9606 GN=RABGAP1 PE=1 SV=3	1940000	232000	8.36207	8.36
4623	5111	P01033	2.23	9	1	1	Carbamidomethylation	23171	Metalloproteinase inhibitor 1 OS=Homo sapiens OX=9606 GN=TIMP1 PE=1 SV=1	1500000	168000	8.92857	8.93
2820	3392	Q5VZK9	5.78	5	6	6	Carbamidomethylation	151556	F-actin-uncapping protein LRRC16A OS=Homo sapiens OX=9606 GN=CARMIL1 PE=1 SV=1	33800000	3710000	9.11051	9.11
907	1117	Q15907	2.54	59	14	2	Acetylation (Protein N-term)	24488	Ras-related protein Rab-11B OS=Homo sapiens OX=9606 GN=RAB11B PE=1 SV=4	9410000	906000	10.3863	10.39
4487	5157	Q8TE73	2.23	0	1	1		529026	Dynein heavy chain 5 axonemal OS=Homo sapiens OX=9606 GN=DNAH5 PE=1 SV=3	931000	76000	12.25	12.25
2631	2594	P16298	2.24	12	6	1		59024	Serine/threonine-protein phosphatase 2B catalytic subunit beta isoform OS=Homo sapiens OX=9606 GN=PPP3CB PE=1 SV=2	9090000	683000	13.3089	13.31
2980	4160	Q9UKX3	5.23	1	3	2	Carbamidomethylation; Deamidation (NQ)	223603	Myosin-13 OS=Homo sapiens OX=9606 GN=MYH13 PE=2 SV=2	845000	57400	14.7213	14.72
2182	2927	P61077	8.67	57	9	4	Carbamidomethylation; Deamidation (NQ)	16687	Ubiquitin-conjugating enzyme E2 D3 OS=Homo sapiens OX=9606 GN=UBE2D3 PE=1 SV=1	25700000	1580000	16.2658	16.27
3859	6615	Q9H2S1	2.24	1	1	1		63760	Small conductance calcium-activated potassium channel protein 2 OS=Homo sapiens OX=9606 GN=KCNN2 PE=1 SV=2	4120000	101000	40.7921	40.79
4797	6653	Q9BY89	2.24	1	1	1		196710	Uncharacterized protein KIAA1671 OS=Homo sapiens OX=9606 GN=KIAA1671 PE=1 SV=2	5940000	103000	57.6699	57.67
3825	4537	Q9NX05	2.24	2	1	1	Deamidation (NQ)	120588	Constitutive coactivator of PPAR-gamma-like protein 2 OS=Homo sapiens OX=9606 GN=FAM120C PE=1 SV=3	11000000	167000	65.8683	65.87
4053	6141	Q6ZMV5	2.25	2	2	1	Deamidation (NQ); Oxidation (M)	95804	Protein PPP4R3C OS=Homo sapiens OX=9606 GN=PPP4R3C PE=2 SV=3	42600000	408000	104.412	104.41
7	5	P63261	2.47	92	134	3	Carbamidomethylation; Deamidation (NQ); Oxidation (M); Acetylation (Protein N-term)	41793	Actin cytoplasmic 2 OS=Homo sapiens OX=9606 GN=ACTG1 PE=1 SV=1	2070000	0	#NUM!	#NUM!
1154	749	O00425	2.23	5	3	1		63705	Insulin-like growth factor 2 mRNA-binding protein 3 OS=Homo sapiens OX=9606 GN=IGF2BP3 PE=1 SV=2	1030000	0	#NUM!	#NUM!
1846	1181	Q96AC1	2.23	1	1	1		77861	Fermitin family homolog 2 OS=Homo sapiens OX=9606 GN=FERMT2 PE=1 SV=1	283000	0	#NUM!	#NUM!
2287	1865	P02787	2.23	5	5	1	Carbamidomethylation	77064	Serotransferrin OS=Homo sapiens OX=9606 GN=TF PE=1 SV=3	287000	0	#NUM!	#NUM!
2430	1950	Q8NBQ5	2.23	3	1	1		32936	Estradiol 17-beta-dehydrogenase 11 OS=Homo sapiens OX=9606 GN=HSD17B11 PE=1 SV=3	150000	0	#NUM!	#NUM!
2982	2096	Q7L2J0	2.23	3	1	1		74355	7SK snRNA methylphosphate capping enzyme OS=Homo sapiens OX=9606 GN=MEPCE PE=1 SV=1	179000	0	#NUM!	#NUM!
3102	2860	Q99755	2.23	8	3	1		62633	Phosphatidylinositol 4-phosphate 5-kinase type-1 alpha OS=Homo sapiens OX=9606 GN=PIP5K1A PE=1 SV=1	434000	0	#NUM!	#NUM!
3142	3378	Q1ED39	2.23	4	1	1	Carbamidomethylation	51589	Lysine-rich nucleolar protein 1 OS=Homo sapiens OX=9606 GN=KNOP1 PE=1 SV=1	2240000	0	#NUM!	#NUM!
3480	4448	Q9Y496	2.22	5	3	1		80041	Kinesin-like protein KIF3A OS=Homo sapiens OX=9606 GN=KIF3A PE=1 SV=4	91400	0	#NUM!	#NUM!
3584	7095	P13164	2.24	17	1	1	Oxidation (M)	13964	Interferon-induced transmembrane protein 1 OS=Homo sapiens OX=9606 GN=IFITM1 PE=1 SV=3	12900000	0	#NUM!	#NUM!
3600	3613	O14647	2.23	1	3	1		211342	Chromodomain-helicase-DNA-binding protein 2 OS=Homo sapiens OX=9606 GN=CHD2 PE=1 SV=2	215000	0	#NUM!	#NUM!
3775	4715	A4FU28	2.23	3	2	1		87953	cTAGE family member 9 OS=Homo sapiens OX=9606 GN=CTAGE9 PE=2 SV=2	354000	0	#NUM!	#NUM!
3981	4990	Q9H9C1	2.23	2	1	1		57005	Spermatogenesis-defective protein 39 homolog OS=Homo sapiens OX=9606 GN=VIPAS39 PE=1 SV=1	455000	0	#NUM!	#NUM!
4087	4578	P11532	2.24	0	1	1		426751	Dystrophin OS=Homo sapiens OX=9606 GN=DMD PE=1 SV=3	7260000	0	#NUM!	#NUM!
4091	4297	Q8IVL1	2.23	0	1	1	Acetylation (Protein N-term)	268165	Neuron navigator 2 OS=Homo sapiens OX=9606 GN=NAV2 PE=1 SV=3	187000	0	#NUM!	#NUM!
4094	5622	O94915	2.23	0	1	1		339598	Protein furry homolog-like OS=Homo sapiens OX=9606 GN=FRYL PE=1 SV=2	408000	0	#NUM!	#NUM!
4114	4753	Q86VH2	2.23	2	2	1	Deamidation (NQ)	160282	Kinesin-like protein KIF27 OS=Homo sapiens OX=9606 GN=KIF27 PE=2 SV=1	195000	0	#NUM!	#NUM!
4136	4153	Q9BZD4	2.23	2	1	1	Carbamidomethylation	54304	Kinetochore protein Nuf2 OS=Homo sapiens OX=9606 GN=NUF2 PE=1 SV=2	299000	0	#NUM!	#NUM!
4200	5335	Q9NRF9	2.24	7	1	1		16860	DNA polymerase epsilon subunit 3 OS=Homo sapiens OX=9606 GN=POLE3 PE=1 SV=1	2920000	0	#NUM!	#NUM!
4269	7312	P51808	2.24	15	1	1	Carbamidomethylation	13062	Dynein light chain Tctex-type 3 OS=Homo sapiens OX=9606 GN=DYNLT3 PE=1 SV=1	3600000	0	#NUM!	#NUM!
4426	7072	Q8IXQ6	2.23	1	1	1		96343	Protein mono-ADP-ribosyltransferase PARP9 OS=Homo sapiens OX=9606 GN=PARP9 PE=1 SV=2	445000	0	#NUM!	#NUM!
4518	5667	P0CJ79	2.23	2	2	1		83549	Zinc finger protein 888 OS=Homo sapiens OX=9606 GN=ZNF888 PE=3 SV=2	589000	0	#NUM!	#NUM!
4578	5118	Q9BUK6	2.23	2	1	1		61835	Protein misato homolog 1 OS=Homo sapiens OX=9606 GN=MSTO1 PE=1 SV=1	699000	0	#NUM!	#NUM!
4586	6095	O15514	2.23	13	1	1	Carbamidomethylation	16311	DNA-directed RNA polymerase II subunit RPB4 OS=Homo sapiens OX=9606 GN=POLR2D PE=1 SV=1	185000	0	#NUM!	#NUM!
4609	5750	P62380	2.23	10	1	1	Carbamidomethylation	20887	TATA box-binding protein-like protein 1 OS=Homo sapiens OX=9606 GN=TBPL1 PE=1 SV=1	1290000	0	#NUM!	#NUM!
4707	8005	O95625	2.23	1	1	1		119384	Zinc finger and BTB domain-containing protein 11 OS=Homo sapiens OX=9606 GN=ZBTB11 PE=1 SV=2	276000	0	#NUM!	#NUM!
4741	5838	Q8N1T3	2.23	1	1	1		119037	Unconventional myosin-Ih OS=Homo sapiens OX=9606 GN=MYO1H PE=1 SV=2	2260000	0	#NUM!	#NUM!
4785	6618	Q8N9I0	2.23	2	1	1		46872	Synaptotagmin-2 OS=Homo sapiens OX=9606 GN=SYT2 PE=1 SV=2	673000	0	#NUM!	#NUM!
4786	6856	Q69YH5	2.22	1	1	1	Carbamidomethylation	112676	Cell division cycle-associated protein 2 OS=Homo sapiens OX=9606 GN=CDCA2 PE=1 SV=2	49900	0	#NUM!	#NUM!
4787	8026	Q14687	2.22	1	1	1		136164	Genetic suppressor element 1 OS=Homo sapiens OX=9606 GN=GSE1 PE=1 SV=3	108000	0	#NUM!	#NUM!
4794	6278	Q14156	2.22	2	1	1		92924	Protein EFR3 homolog A OS=Homo sapiens OX=9606 GN=EFR3A PE=1 SV=2	90100	0	#NUM!	#NUM!
4800	7369	Q6DN90	2.23	1	1	1	Carbamidomethylation	108314	IQ motif and SEC7 domain-containing protein 1 OS=Homo sapiens OX=9606 GN=IQSEC1 PE=1 SV=1	562000	0	#NUM!	#NUM!
4804	5608	Q8NHP6	2.23	2	1	1		59746	Motile sperm domain-containing protein 2 OS=Homo sapiens OX=9606 GN=MOSPD2 PE=1 SV=1	129000	0	#NUM!	#NUM!
4810	6012	Q9Y692	2.23	1	1	1		62591	Glucocorticoid modulatory element-binding protein 1 OS=Homo sapiens OX=9606 GN=GMEB1 PE=1 SV=2	678000	0	#NUM!	#NUM!
4812	6053	Q02447	2.23	1	1	1	Carbamidomethylation	81925	Transcription factor Sp3 OS=Homo sapiens OX=9606 GN=SP3 PE=1 SV=3	259000	0	#NUM!	#NUM!
4817	6726	Q9BZ29	2.23	1	1	1		236444	Dedicator of cytokinesis protein 9 OS=Homo sapiens OX=9606 GN=DOCK9 PE=1 SV=2	326000	0	#NUM!	#NUM!
4819	6827	Q96KQ4	2.23	1	1	1		119565	Apoptosis-stimulating of p53 protein 1 OS=Homo sapiens OX=9606 GN=PPP1R13B PE=1 SV=3	634000	0	#NUM!	#NUM!
4823	8460	P98161	2.22	0	1	1		462534	Polycystin-1 OS=Homo sapiens OX=9606 GN=PKD1 PE=1 SV=3	43300	0	#NUM!	#NUM!
4840	7511	Q8NDM7	2.23	1	1	1	Carbamidomethylation	191982	Cilia- and flagella-associated protein 43 OS=Homo sapiens OX=9606 GN=CFAP43 PE=2 SV=3	197000	0	#NUM!	#NUM!
4856	6303	Q9UK58	2.23	2	1	1		59634	Cyclin-L1 OS=Homo sapiens OX=9606 GN=CCNL1 PE=1 SV=1	201000	0	#NUM!	#NUM!
4868	7574	Q99633	2.23	4	1	1		39860	Pre-mRNA-splicing factor 18 OS=Homo sapiens OX=9606 GN=PRPF18 PE=1 SV=1	204000	0	#NUM!	#NUM!
4870	7729	Q14031	2.22	1	1	1		163806	Collagen alpha-6(IV) chain OS=Homo sapiens OX=9606 GN=COL4A6 PE=1 SV=3	80200	0	#NUM!	#NUM!
4873	8282	Q96NG3	2.23	1	1	1	Deamidation (NQ)	76655	Tetratricopeptide repeat protein 25 OS=Homo sapiens OX=9606 GN=TTC25 PE=1 SV=2	220000	0	#NUM!	#NUM!
4877	6007	Q13887	2.22	2	1	1	Carbamidomethylation	50792	Krueppel-like factor 5 OS=Homo sapiens OX=9606 GN=KLF5 PE=1 SV=2	85300	0	#NUM!	#NUM!
4879	6344	Q16880	2.23	1	1	1		61438	2-hydroxyacylsphingosine 1-beta-galactosyltransferase OS=Homo sapiens OX=9606 GN=UGT8 PE=2 SV=2	464000	0	#NUM!	#NUM!
4887	6932	Q7Z6M4	2.23	3	1	1	Carbamidomethylation; Acetylation (Protein N-term)	43958	Transcription termination factor 4 mitochondrial OS=Homo sapiens OX=9606 GN=MTERF4 PE=1 SV=3	243000	0	#NUM!	#NUM!
4892	7867	P10242	2.23	2	1	1		72341	Transcriptional activator Myb OS=Homo sapiens OX=9606 GN=MYB PE=1 SV=2	925000	0	#NUM!	#NUM!
4923	8512	O75343	2.23	6	1	1	Deamidation (NQ)	70368	Guanylate cyclase soluble subunit beta-2 OS=Homo sapiens OX=9606 GN=GUCY1B2 PE=5 SV=2	1080000	0	#NUM!	#NUM!
4926	8758	Q7Z2W7	2.23	1	1	1	Carbamidomethylation	127685	Transient receptor potential cation channel subfamily M member 8 OS=Homo sapiens OX=9606 GN=TRPM8 PE=1 SV=2	145000	0	#NUM!	#NUM!
4936	7743	Q96B49	2.24	18	1	1		8002	Mitochondrial import receptor subunit TOM6 homolog OS=Homo sapiens OX=9606 GN=TOMM6 PE=1 SV=1	8250000	0	#NUM!	#NUM!
4952	9400	Q99595	2.24	5	1	1		18024	Mitochondrial import inner membrane translocase subunit Tim17-A OS=Homo sapiens OX=9606 GN=TIMM17A PE=1 SV=1	2860000	0	#NUM!	#NUM!
4987	9811	Q9P0G3	2.24	3	1	1		29122	Kallikrein-14 OS=Homo sapiens OX=9606 GN=KLK14 PE=1 SV=2	4800000	0	#NUM!	#NUM!

## Sheet: HGC-27
Protein.Group	Protein.ID	Accession	Significance	Coverage.(%)	#Peptides	#Unique	PTM	Avg..Mass	Description	NC	Si	Fold.Change.Ratio	Fold.Change
736	964	P04264	6.79	17	12	2	Carbamidomethylation	66039	Keratin type II cytoskeletal 1 OS=Homo sapiens OX=9606 GN=KRT1 PE=1 SV=6	2820000	0	0
1236	1954	Q6KB66	2.47	4	4	1	Deamidation (NQ)	50525	Keratin type II cytoskeletal 80 OS=Homo sapiens OX=9606 GN=KRT80 PE=1 SV=2	569000	0	0
1450	349	P50895	2.46	3	1	1		67405	Basal cell adhesion molecule OS=Homo sapiens OX=9606 GN=BCAM PE=1 SV=2	106000	0	0
1961	2017	Q12873	2.47	3	6	1	Carbamidomethylation	226590	Chromodomain-helicase-DNA-binding protein 3 OS=Homo sapiens OX=9606 GN=CHD3 PE=1 SV=3	449000	0	0
2189	2927	P61077	2.49	33	4	1	Carbamidomethylation; Deamidation (NQ)	16687	Ubiquitin-conjugating enzyme E2 D3 OS=Homo sapiens OX=9606 GN=UBE2D3 PE=1 SV=1	11600000	0	0
2583	2312	P51531	2.47	3	4	1		181278	Probable global transcription activator SNF2L2 OS=Homo sapiens OX=9606 GN=SMARCA2 PE=1 SV=2	619000	0	0
2889	3350	Q15434	2.47	8	3	1	Carbamidomethylation	43959	RNA-binding motif single-stranded-interacting protein 2 OS=Homo sapiens OX=9606 GN=RBMS2 PE=1 SV=1	658000	0	0
3455	4223	Q96Q15	2.47	0	1	1		410501	Serine/threonine-protein kinase SMG1 OS=Homo sapiens OX=9606 GN=SMG1 PE=1 SV=3	292000	0	0
3689	4239	Q9H061	2.48	8	1	1	Carbamidomethylation	21527	Transmembrane protein 126A OS=Homo sapiens OX=9606 GN=TMEM126A PE=1 SV=1	2670000	0	0
3716	4183	O75190	2.48	4	1	1		36087	DnaJ homolog subfamily B member 6 OS=Homo sapiens OX=9606 GN=DNAJB6 PE=1 SV=2	3030000	0	0
3769	4220	Q8NFP9	2.47	1	2	1	Oxidation (M)	327821	Neurobeachin OS=Homo sapiens OX=9606 GN=NBEA PE=1 SV=3	443000	0	0
3871	5970	P58317	2.46	2	1	1		44694	Zinc finger protein 121 OS=Homo sapiens OX=9606 GN=ZNF121 PE=3 SV=2	256000	0	0
3882	4877	P82921	2.48	16	1	1		10689	28S ribosomal protein S21 mitochondrial OS=Homo sapiens OX=9606 GN=MRPS21 PE=1 SV=3	2250000	0	0
3931	4323	Q8TCG1	2.46	1	1	1		102185	Protein CIP2A OS=Homo sapiens OX=9606 GN=CIP2A PE=1 SV=2	92200	0	0
3967	4213	P80404	2.48	1	1	1		56439	4-aminobutyrate aminotransferase mitochondrial OS=Homo sapiens OX=9606 GN=ABAT PE=1 SV=3	2140000	0	0
3980	9865	Q5T848	2.46	1	1	1	Oxidation (M)	135489	Probable G-protein coupled receptor 158 OS=Homo sapiens OX=9606 GN=GPR158 PE=1 SV=1	232000	0	0
4008	4372	Q14592	2.47	1	1	1		63665	Zinc finger protein 460 OS=Homo sapiens OX=9606 GN=ZNF460 PE=1 SV=2	293000	0	0
4188	4485	Q9UL26	2.47	13	2	1	Carbamidomethylation	21855	Ras-related protein Rab-22A OS=Homo sapiens OX=9606 GN=RAB22A PE=1 SV=2	1270000	0	0
4269	4714	Q9NUT2	2.47	2	2	1		79989	ATP-binding cassette sub-family B member 8 mitochondrial OS=Homo sapiens OX=9606 GN=ABCB8 PE=1 SV=3	1120000	0	0
4404	5592	O15111	2.47	2	1	1	Carbamidomethylation	84640	Inhibitor of nuclear factor kappa-B kinase subunit alpha OS=Homo sapiens OX=9606 GN=CHUK PE=1 SV=2	1060000	0	0
4426	5991	Q92685	2.47	3	1	1	Carbamidomethylation	50126	Dol-P-Man:Man(5)GlcNAc(2)-PP-Dol alpha-1 3-mannosyltransferase OS=Homo sapiens OX=9606 GN=ALG3 PE=1 SV=1	866000	0	0
4484	5119	Q9P000	2.47	6	1	1	Deamidation (NQ)	21819	COMM domain-containing protein 9 OS=Homo sapiens OX=9606 GN=COMMD9 PE=1 SV=2	512000	0	0
4495	4929	Q8N5C7	2.47	4	1	1	Carbamidomethylation	35248	DTW domain-containing protein 1 OS=Homo sapiens OX=9606 GN=DTWD1 PE=1 SV=1	922000	0	0
4621	7267	Q96IW7	2.47	4	1	1		34948	Vesicle-trafficking protein SEC22a OS=Homo sapiens OX=9606 GN=SEC22A PE=1 SV=1	901000	0	0
4648	9527	O95214	2.47	10	1	1	Carbamidomethylation	14428	Leptin receptor overlapping transcript-like 1 OS=Homo sapiens OX=9606 GN=LEPROTL1 PE=1 SV=2	282000	0	0
4667	7348	P20929	2.47	0	1	1		772931	Nebulin OS=Homo sapiens OX=9606 GN=NEB PE=1 SV=5	316000	0	0
4674	5813	Q5VZL5	2.47	1	1	1	Carbamidomethylation	172787	Zinc finger MYM-type protein 4 OS=Homo sapiens OX=9606 GN=ZMYM4 PE=1 SV=1	282000	0	0
4693	5169	Q92619	2.47	1	1	1		124614	Rho GTPase-activating protein 45 OS=Homo sapiens OX=9606 GN=ARHGAP45 PE=1 SV=2	1350000	0	0
4712	5904	P54277	2.47	1	1	1		105830	PMS1 protein homolog 1 OS=Homo sapiens OX=9606 GN=PMS1 PE=1 SV=1	502000	0	0
4716	5390	Q96PV6	2.47	5	1	1		88157	Leukocyte receptor cluster member 8 OS=Homo sapiens OX=9606 GN=LENG8 PE=1 SV=3	1280000	0	0
4734	5358	Q8TBB5	2.48	3	1	1	Carbamidomethylation	57892	Kelch domain-containing protein 4 OS=Homo sapiens OX=9606 GN=KLHDC4 PE=1 SV=1	2170000	0	0
4745	6305	O95835	2.46	1	1	1	Carbamidomethylation	126870	Serine/threonine-protein kinase LATS1 OS=Homo sapiens OX=9606 GN=LATS1 PE=1 SV=1	102000	0	0
4756	5526	Q99717	2.46	3	1	1		52258	Mothers against decapentaplegic homolog 5 OS=Homo sapiens OX=9606 GN=SMAD5 PE=1 SV=1	218000	0	0
4762	6073	Q9NYJ8	2.47	2	1	1		76494	TGF-beta-activated kinase 1 and MAP3K7-binding protein 2 OS=Homo sapiens OX=9606 GN=TAB2 PE=1 SV=1	299000	0	0
4796	7771	Q9BXR5	2.45	1	1	1	Carbamidomethylation	94564	Toll-like receptor 10 OS=Homo sapiens OX=9606 GN=TLR10 PE=1 SV=2	19000	0	0
4817	7485	P55198	2.46	1	1	1	Carbamidomethylation	112048	Protein AF-17 OS=Homo sapiens OX=9606 GN=MLLT6 PE=1 SV=3	78900	0	0
4829	8418	Q9P2E5	2.47	1	1	1	Carbamidomethylation	85948	Chondroitin sulfate glucuronyltransferase OS=Homo sapiens OX=9606 GN=CHPF2 PE=2 SV=2	301000	0	0
4854	8878	Q9NZJ0	2.47	1	1	1		79468	Denticleless protein homolog OS=Homo sapiens OX=9606 GN=DTL PE=1 SV=3	269000	0	0
4864	9838	O43516	2.47	2	1	1		51259	WAS/WASL-interacting protein family member 1 OS=Homo sapiens OX=9606 GN=WIPF1 PE=1 SV=3	1570000	0	0
4872	8110	Q9NW07	2.46	2	1	1		59287	Zinc finger protein 358 OS=Homo sapiens OX=9606 GN=ZNF358 PE=1 SV=2	255000	0	0
4876	8807	Q9Y3D2	2.47	5	1	1		19536	Methionine-R-sulfoxide reductase B2 mitochondrial OS=Homo sapiens OX=9606 GN=MSRB2 PE=1 SV=2	595000	0	0
4882	9081	Q13325	2.47	2	1	1		55847	Interferon-induced protein with tetratricopeptide repeats 5 OS=Homo sapiens OX=9606 GN=IFIT5 PE=1 SV=1	371000	0	0
4912	11195	Q96MN9	2.47	5	1	1	Carbamidomethylation; Deamidation (NQ)	36962	Zinc finger protein 488 OS=Homo sapiens OX=9606 GN=ZNF488 PE=1 SV=1	827000	0	0
4266	5160	Q9NVC6	2.48	2	1	1		72890	Mediator of RNA polymerase II transcription subunit 17 OS=Homo sapiens OX=9606 GN=MED17 PE=1 SV=2	5390000	23400	0.00434137	-230.34
4729	7598	Q9H9Q4	2.48	5	1	1		33337	Non-homologous end-joining factor 1 OS=Homo sapiens OX=9606 GN=NHEJ1 PE=1 SV=1	3250000	44600	0.0137231	-72.87
4251	7347	Q8NDC0	6.92	14	2	2	Acetylation (Protein N-term)	24269	MAPK-interacting and spindle-stabilizing protein-like OS=Homo sapiens OX=9606 GN=MAPK1IP1L PE=1 SV=4	7980000	188000	0.0235589	-42.45
4651	7155	A8MXV4	6.42	7	2	2		42233	Nucleoside diphosphate-linked moiety X motif 19 OS=Homo sapiens OX=9606 GN=NUDT19 PE=1 SV=1	4140000	99800	0.0241063	-41.48
3384	3380	Q14139	6.38	2	2	2		122560	Ubiquitin conjugation factor E4 A OS=Homo sapiens OX=9606 GN=UBE4A PE=1 SV=2	1850000	75000	0.0405405	-24.67
4625	7922	Q13488	2.48	1	1	1		92968	V-type proton ATPase 116 kDa subunit a isoform 3 OS=Homo sapiens OX=9606 GN=TCIRG1 PE=1 SV=3	2940000	129000	0.0438776	-22.79
4856	8967	O76082	2.48	2	1	1		62752	Solute carrier family 22 member 5 OS=Homo sapiens OX=9606 GN=SLC22A5 PE=1 SV=1	6590000	302000	0.045827	-21.82
2169	2408	Q9NZN4	15.22	10	6	3		61162	EH domain-containing protein 2 OS=Homo sapiens OX=9606 GN=EHD2 PE=1 SV=2	6030000	318000	0.0527363	-18.96
1915	2930	Q16777	2.48	41	8	1	Deamidation (NQ)	13988	Histone H2A type 2-C OS=Homo sapiens OX=9606 GN=HIST2H2AC PE=1 SV=4	6820000	398000	0.0583578	-17.14
2700	1590	Q9NY27	3.9	12	2	2		46898	Serine/threonine-protein phosphatase 4 regulatory subunit 2 OS=Homo sapiens OX=9606 GN=PPP4R2 PE=1 SV=3	3820000	245000	0.0641361	-15.59
31	501	Q05639	16.35	45	44	5	Carbamidomethylation; Deamidation (NQ)	50470	Elongation factor 1-alpha 2 OS=Homo sapiens OX=9606 GN=EEF1A2 PE=1 SV=1	24700000	1600000	0.0647773	-15.44
3906	5928	Q9BW60	2.48	4	1	1	Deamidation (NQ)	32663	Elongation of very long chain fatty acids protein 1 OS=Homo sapiens OX=9606 GN=ELOVL1 PE=1 SV=1	2150000	145000	0.0674419	-14.83
3742	4447	Q6PL24	5.7	6	2	2		35740	Protein TMED8 OS=Homo sapiens OX=9606 GN=TMED8 PE=1 SV=1	7090000	537000	0.0757405	-13.2
4847	7839	O00712	2.47	3	1	1	Carbamidomethylation	47442	Nuclear factor 1 B-type OS=Homo sapiens OX=9606 GN=NFIB PE=1 SV=2	913000	71600	0.0784228	-12.75
4512	5124	Q13112	6.45	4	2	2	Carbamidomethylation	61493	Chromatin assembly factor 1 subunit B OS=Homo sapiens OX=9606 GN=CHAF1B PE=1 SV=1	6130000	505000	0.0823817	-12.14
2894	2945	Q7Z5K2	15.88	7	5	5	Carbamidomethylation	132945	Wings apart-like protein homolog OS=Homo sapiens OX=9606 GN=WAPL PE=1 SV=1	6390000	527000	0.0824726	-12.13
7	5	P63261	17.96	86	104	2	Carbamidomethylation; Deamidation (NQ); Oxidation (M); Acetylation (Protein N-term)	41793	Actin cytoplasmic 2 OS=Homo sapiens OX=9606 GN=ACTG1 PE=1 SV=1	1170000	96900	0.0828205	-12.07
3555	4400	Q9P0U4	3.41	6	3	3		75712	CXXC-type zinc finger protein 1 OS=Homo sapiens OX=9606 GN=CXXC1 PE=1 SV=2	14100000	1180000	0.0836879	-11.95
3050	4249	P56211	11.87	46	3	2		12323	cAMP-regulated phosphoprotein 19 OS=Homo sapiens OX=9606 GN=ARPP19 PE=1 SV=2	21500000	1820000	0.0846512	-11.81
4302	4311	P50443	20.23	4	3	3	Carbamidomethylation; Deamidation (NQ)	81662	Sulfate transporter OS=Homo sapiens OX=9606 GN=SLC26A2 PE=1 SV=2	9130000	775000	0.084885	-11.78
4535	6807	Q12866	2.48	1	1	1		110249	Tyrosine-protein kinase Mer OS=Homo sapiens OX=9606 GN=MERTK PE=1 SV=2	2320000	206000	0.0887931	-11.26
4659	9507	Q9NYM9	2.48	12	1	1		12388	BET1-like protein OS=Homo sapiens OX=9606 GN=BET1L PE=1 SV=1	2260000	214000	0.0946903	-10.56
472	682	Q9H361	2.48	28	25	1	Carbamidomethylation; Deamidation (NQ)	70031	Polyadenylate-binding protein 3 OS=Homo sapiens OX=9606 GN=PABPC3 PE=1 SV=2	2630000	252000	0.0958175	-10.44
4329	4933	Q9Y5U2	4.43	6	2	2		34326	Protein TSSC4 OS=Homo sapiens OX=9606 GN=TSSC4 PE=1 SV=3	12000000	1150000	0.0958333	-10.43
4137	4304	Q9H4I3	2.86	8	2	2		42321	TraB domain-containing protein OS=Homo sapiens OX=9606 GN=TRABD PE=1 SV=1	18700000	1830000	0.097861	-10.22
2506	2405	Q16763	3.68	15	3	3		23845	Ubiquitin-conjugating enzyme E2 S OS=Homo sapiens OX=9606 GN=UBE2S PE=1 SV=2	80500000	8720000	0.108323	-9.23
4773	6707	O75064	2.49	0	1	1		163846	DENN domain-containing protein 4B OS=Homo sapiens OX=9606 GN=DENND4B PE=1 SV=4	11900000	1350000	0.113445	-8.81
3528	4083	Q9UHW9	2.47	2	2	1		127617	Solute carrier family 12 member 6 OS=Homo sapiens OX=9606 GN=SLC12A6 PE=1 SV=2	368000	42100	0.114402	-8.74
1579	2388	Q63HN8	13.83	4	16	16	Carbamidomethylation	591415	E3 ubiquitin-protein ligase RNF213 OS=Homo sapiens OX=9606 GN=RNF213 PE=1 SV=3	26900000	3080000	0.114498	-8.73
2672	3045	O60502	12.78	9	7	7	Carbamidomethylation	102915	Protein O-GlcNAcase OS=Homo sapiens OX=9606 GN=OGA PE=1 SV=2	13500000	1570000	0.116296	-8.6
3337	2551	Q14966	15.42	1	3	3		220623	Zinc finger protein 638 OS=Homo sapiens OX=9606 GN=ZNF638 PE=1 SV=2	3810000	459000	0.120472	-8.3
996	1504	Q05193	2.44	11	12	1		97408	Dynamin-1 OS=Homo sapiens OX=9606 GN=DNM1 PE=1 SV=2	5850000	752000	0.128547	-7.78
4655	7344	Q8N0W3	5.62	2	2	2		117623	L-fucose kinase OS=Homo sapiens OX=9606 GN=FCSK PE=1 SV=2	2510000	337000	0.134263	-7.45
3474	3362	O14841	2.34	2	1	1	Carbamidomethylation	137457	5-oxoprolinase OS=Homo sapiens OX=9606 GN=OPLAH PE=1 SV=3	2120000	292000	0.137736	-7.26
4149	3948	O00458	18.99	9	4	4	Carbamidomethylation	50269	Interferon-related developmental regulator 1 OS=Homo sapiens OX=9606 GN=IFRD1 PE=1 SV=4	8680000	1200000	0.138249	-7.23
4540	5019	Q12929	2.31	2	1	1		91882	Epidermal growth factor receptor kinase substrate 8 OS=Homo sapiens OX=9606 GN=EPS8 PE=1 SV=1	4100000	578000	0.140976	-7.09
3758	3406	O15213	10.78	12	5	5	Carbamidomethylation	68071	WD repeat-containing protein 46 OS=Homo sapiens OX=9606 GN=WDR46 PE=1 SV=3	9340000	1320000	0.141328	-7.08
1572	2898	P05386	10.96	75	11	10	Carbamidomethylation; Deamidation (NQ); Acetylation (Protein N-term)	11514	60S acidic ribosomal protein P1 OS=Homo sapiens OX=9606 GN=RPLP1 PE=1 SV=1	27400000	3880000	0.141606	-7.06
4120	4924	Q96EY5	2.26	7	1	1	Carbamidomethylation	28783	Multivesicular body subunit 12A OS=Homo sapiens OX=9606 GN=MVB12A PE=1 SV=1	1710000	250000	0.146199	-6.84
3266	3708	Q96BJ3	5.74	6	2	2		35023	Axin interactor dorsalization-associated protein OS=Homo sapiens OX=9606 GN=AIDA PE=1 SV=1	7380000	1090000	0.147696	-6.77
4789	6882	Q5HYI7	2.22	6	1	1		35093	Metaxin-3 OS=Homo sapiens OX=9606 GN=MTX3 PE=1 SV=2	1740000	261000	0.15	-6.67
4754	10284	P0CG40	2.19	2	1	1		48915	Transcription factor Sp9 OS=Homo sapiens OX=9606 GN=SP9 PE=3 SV=1	1320000	201000	0.152273	-6.57
4075	4297	Q8IVL1	5.9	2	3	2		268165	Neuron navigator 2 OS=Homo sapiens OX=9606 GN=NAV2 PE=1 SV=3	2250000	344000	0.152889	-6.54
4757	5693	Q9UHN1	2.17	3	1	1		54911	DNA polymerase subunit gamma-2 mitochondrial OS=Homo sapiens OX=9606 GN=POLG2 PE=1 SV=1	1560000	242000	0.155128	-6.45
1734	2279	P08779	14.01	15	8	3		51268	Keratin type I cytoskeletal 16 OS=Homo sapiens OX=9606 GN=KRT16 PE=1 SV=4	2840000	444000	0.156338	-6.4
3250	2950	Q96C23	2.13	4	1	1		37766	Aldose 1-epimerase OS=Homo sapiens OX=9606 GN=GALM PE=1 SV=1	1110000	177000	0.159459	-6.27
3741	4444	O75674	4.16	5	2	2		52989	TOM1-like protein 1 OS=Homo sapiens OX=9606 GN=TOM1L1 PE=1 SV=2	2860000	478000	0.167133	-5.98
4447	4860	O14734	2.06	2	1	1		35914	Acyl-coenzyme A thioesterase 8 OS=Homo sapiens OX=9606 GN=ACOT8 PE=1 SV=1	1090000	183000	0.16789	-5.96
4588	4784	Q6H8Q1	4.59	4	2	2	Carbamidomethylation	67812	Actin-binding LIM protein 2 OS=Homo sapiens OX=9606 GN=ABLIM2 PE=1 SV=2	2390000	404000	0.169038	-5.92
4584	6800	Q9BX79	5.65	2	1	1		73503	Receptor for retinol uptake STRA6 OS=Homo sapiens OX=9606 GN=STRA6 PE=1 SV=1	5170000	879000	0.170019	-5.88
1226	783	Q15785	16.53	58	16	16	Carbamidomethylation; Deamidation (NQ)	34559	Mitochondrial import receptor subunit TOM34 OS=Homo sapiens OX=9606 GN=TOMM34 PE=1 SV=2	22000000	3760000	0.170909	-5.85
1584	1502	Q14CX7	10.25	15	14	14	Carbamidomethylation; Deamidation (NQ)	112292	N-alpha-acetyltransferase 25 NatB auxiliary subunit OS=Homo sapiens OX=9606 GN=NAA25 PE=1 SV=1	39900000	6840000	0.171429	-5.83
4879	8939	Q9UJK0	2.01	4	1	1		33596	Ribosome biogenesis protein TSR3 homolog OS=Homo sapiens OX=9606 GN=TSR3 PE=1 SV=1	2100000	365000	0.17381	-5.75
3885	3849	O00767	2.01	2	1	1	Acetylation (Protein N-term)	41523	Acyl-CoA desaturase OS=Homo sapiens OX=9606 GN=SCD PE=1 SV=2	751000	131000	0.174434	-5.73
2860	2928	O60551	2	7	3	1	Carbamidomethylation	56980	Glycylpeptide N-tetradecanoyltransferase 2 OS=Homo sapiens OX=9606 GN=NMT2 PE=1 SV=1	1530000	268000	0.175163	-5.71
3350	2954	O00471	4.57	4	2	2	Carbamidomethylation	81853	Exocyst complex component 5 OS=Homo sapiens OX=9606 GN=EXOC5 PE=1 SV=1	5240000	924000	0.176336	-5.67
21	1	Q9BQE3	19.96	85	105	9	Carbamidomethylation; Deamidation (NQ); Oxidation (M)	49895	Tubulin alpha-1C chain OS=Homo sapiens OX=9606 GN=TUBA1C PE=1 SV=1	126000000	22300000	0.176984	-5.65
3711	4053	O95674	1.99	4	1	1		51418	Phosphatidate cytidylyltransferase 2 OS=Homo sapiens OX=9606 GN=CDS2 PE=1 SV=1	2150000	382000	0.177674	-5.63
6	4	P60709	1.97	86	104	1	Carbamidomethylation; Deamidation (NQ); Oxidation (M); Acetylation (Protein N-term)	41737	Actin cytoplasmic 1 OS=Homo sapiens OX=9606 GN=ACTB PE=1 SV=1	1380000	248000	0.17971	-5.56
2643	2624	Q8TBX8	4.24	6	2	2	Carbamidomethylation	47300	Phosphatidylinositol 5-phosphate 4-kinase type-2 gamma OS=Homo sapiens OX=9606 GN=PIP4K2C PE=1 SV=3	6510000	1170000	0.179724	-5.56
3979	4901	P48509	3.79	8	2	2	Carbamidomethylation	28295	CD151 antigen OS=Homo sapiens OX=9606 GN=CD151 PE=1 SV=3	17200000	3100000	0.180233	-5.55
4201	4194	Q9HAN9	14.67	15	4	4		31932	Nicotinamide/nicotinic acid mononucleotide adenylyltransferase 1 OS=Homo sapiens OX=9606 GN=NMNAT1 PE=1 SV=1	11100000	2020000	0.181982	-5.5
4524	5118	Q9BUK6	1.95	1	1	1	Carbamidomethylation	61835	Protein misato homolog 1 OS=Homo sapiens OX=9606 GN=MSTO1 PE=1 SV=1	1910000	348000	0.182199	-5.49
261	490	P35580	15.26	22	47	18	Carbamidomethylation; Deamidation (NQ)	228997	Myosin-10 OS=Homo sapiens OX=9606 GN=MYH10 PE=1 SV=3	18200000	3340000	0.183516	-5.45
3654	3417	Q8IYS1	11.47	12	4	4	Carbamidomethylation	47776	Peptidase M20 domain-containing protein 2 OS=Homo sapiens OX=9606 GN=PM20D2 PE=1 SV=2	13500000	2480000	0.183704	-5.44
2358	2556	Q8WX92	5.89	13	7	7	Carbamidomethylation; Deamidation (NQ)	65697	Negative elongation factor B OS=Homo sapiens OX=9606 GN=NELFB PE=1 SV=1	6190000	1150000	0.185784	-5.38
4486	5198	O15119	5.02	3	2	2		79389	T-box transcription factor TBX3 OS=Homo sapiens OX=9606 GN=TBX3 PE=1 SV=4	10300000	1920000	0.186408	-5.36
4354	7532	Q6ZSJ8	1.87	16	1	1		11471	Uncharacterized protein C1orf122 OS=Homo sapiens OX=9606 GN=C1orf122 PE=4 SV=2	3840000	745000	0.19401	-5.15
3659	4563	P08397	4.58	5	2	2		39330	Porphobilinogen deaminase OS=Homo sapiens OX=9606 GN=HMBS PE=1 SV=2	23100000	4560000	0.197403	-5.07
4537	9822	Q8N6U8	1.84	2	1	1		58559	G-protein coupled receptor 161 OS=Homo sapiens OX=9606 GN=GPR161 PE=2 SV=1	3130000	623000	0.199042	-5.02
3188	2827	P05187	1.83	3	1	1		57954	Alkaline phosphatase placental type OS=Homo sapiens OX=9606 GN=ALPP PE=1 SV=2	541000	108000	0.19963	-5.01
2086	2199	Q8IUC4	1.82	1	1	1		76993	Rhophilin-2 OS=Homo sapiens OX=9606 GN=RHPN2 PE=1 SV=1	4020000	812000	0.20199	-4.95
1983	2299	P68402	13.77	37	8	8	Carbamidomethylation; Deamidation (NQ); Acetylation (Protein N-term)	25569	Platelet-activating factor acetylhydrolase IB subunit beta OS=Homo sapiens OX=9606 GN=PAFAH1B2 PE=1 SV=1	16600000	3380000	0.203614	-4.91
4408	5756	Q6EEV4	4.7	25	2	2		15131	DNA-directed RNA polymerase II subunit GRINL1A isoforms 4/5 OS=Homo sapiens OX=9606 GN=POLR2M PE=1 SV=1	3480000	717000	0.206034	-4.85
4838	6911	P49918	1.76	3	1	1		32177	Cyclin-dependent kinase inhibitor 1C OS=Homo sapiens OX=9606 GN=CDKN1C PE=1 SV=1	161000	33700	0.209317	-4.78
4323	7062	Q96BY7	1.77	0	1	1		232761	Autophagy-related protein 2 homolog B OS=Homo sapiens OX=9606 GN=ATG2B PE=1 SV=5	768000	161000	0.209635	-4.77
4434	4568	Q14134	1.72	5	3	3		65835	Tripartite motif-containing protein 29 OS=Homo sapiens OX=9606 GN=TRIM29 PE=1 SV=2	3220000	680000	0.21118	-4.74
4482	5599	Q9H0H0	1.75	1	1	1		134323	Integrator complex subunit 2 OS=Homo sapiens OX=9606 GN=INTS2 PE=1 SV=2	1120000	238000	0.2125	-4.71
3772	3826	Q14241	5.8	6	3	3		89909	Elongin-A OS=Homo sapiens OX=9606 GN=ELOA PE=1 SV=2	2850000	607000	0.212982	-4.7
3835	4626	Q08722	1.75	2	1	1		35214	Leukocyte surface antigen CD47 OS=Homo sapiens OX=9606 GN=CD47 PE=1 SV=1	1510000	322000	0.213245	-4.69
4101	4196	P40692	11.38	5	3	3		84601	DNA mismatch repair protein Mlh1 OS=Homo sapiens OX=9606 GN=MLH1 PE=1 SV=1	2810000	601000	0.213879	-4.68
4709	5287	Q96HR9	1.75	4	1	1		23418	Receptor expression-enhancing protein 6 OS=Homo sapiens OX=9606 GN=REEP6 PE=1 SV=2	6120000	1310000	0.214052	-4.67
4485	5177	Q6NXR4	1.73	2	1	1		56915	TELO2-interacting protein 2 OS=Homo sapiens OX=9606 GN=TTI2 PE=1 SV=1	1070000	231000	0.215888	-4.63
4840	7136	Q5SVS4	1.72	4	1	1		32475	Kidney mitochondrial carrier protein 1 OS=Homo sapiens OX=9606 GN=SLC25A30 PE=1 SV=1	577000	125000	0.216638	-4.62
4548	5522	P25686	1.71	2	1	1		35580	DnaJ homolog subfamily B member 2 OS=Homo sapiens OX=9606 GN=DNAJB2 PE=1 SV=3	1200000	262000	0.218333	-4.58
4643	8606	Q13503	1.71	10	1	1		15564	Mediator of RNA polymerase II transcription subunit 21 OS=Homo sapiens OX=9606 GN=MED21 PE=1 SV=1	2260000	497000	0.219912	-4.55
1213	1074	Q9Y4G6	5.72	5	14	3	Carbamidomethylation; Deamidation (NQ)	271611	Talin-2 OS=Homo sapiens OX=9606 GN=TLN2 PE=1 SV=4	5520000	1220000	0.221014	-4.52
3901	7427	Q9Y3E0	11.64	13	3	3	Acetylation (Protein N-term)	15426	Vesicle transport protein GOT1B OS=Homo sapiens OX=9606 GN=GOLT1B PE=1 SV=1	4710000	1060000	0.225053	-4.44
3842	4395	Q9NRN9	2.88	9	2	2		23719	Methyltransferase-like protein 5 OS=Homo sapiens OX=9606 GN=METTL5 PE=1 SV=1	6510000	1500000	0.230415	-4.34
4453	4899	Q9Y6M7	4.23	2	2	2		136044	Sodium bicarbonate cotransporter 3 OS=Homo sapiens OX=9606 GN=SLC4A7 PE=1 SV=2	2410000	557000	0.23112	-4.33
1404	744	Q9BTC0	12.29	13	22	22	Carbamidomethylation	243870	Death-inducer obliterator 1 OS=Homo sapiens OX=9606 GN=DIDO1 PE=1 SV=5	15100000	3490000	0.231126	-4.33
4502	5765	P25445	1.64	5	1	1		37732	Tumor necrosis factor receptor superfamily member 6 OS=Homo sapiens OX=9606 GN=FAS PE=1 SV=1	2930000	678000	0.231399	-4.32
1477	1205	Q7Z417	8.71	16	9	9	Carbamidomethylation; Deamidation (NQ); Acetylation (Protein N-term)	76121	Nuclear fragile X mental retardation-interacting protein 2 OS=Homo sapiens OX=9606 GN=NUFIP2 PE=1 SV=1	31600000	7320000	0.231646	-4.32
4259	4636	Q15058	1.63	0	1	1		186490	Kinesin-like protein KIF14 OS=Homo sapiens OX=9606 GN=KIF14 PE=1 SV=1	244000	56600	0.231967	-4.31
4207	5088	P04733	1.64	21	3	1	Carbamidomethylation	6086	Metallothionein-1F OS=Homo sapiens OX=9606 GN=MT1F PE=1 SV=1	1520000	353000	0.232237	-4.31
4656	7593	P15408	1.63	6	1	1		35193	Fos-related antigen 2 OS=Homo sapiens OX=9606 GN=FOSL2 PE=1 SV=1	304000	70800	0.232895	-4.29
3126	3830	Q9Y608	6.9	7	4	3	Carbamidomethylation	82171	Leucine-rich repeat flightless-interacting protein 2 OS=Homo sapiens OX=9606 GN=LRRFIP2 PE=1 SV=1	1960000	459000	0.234184	-4.27
1548	1306	Q9Y6Y8	3.1	13	10	10	Carbamidomethylation	111076	SEC23-interacting protein OS=Homo sapiens OX=9606 GN=SEC23IP PE=1 SV=1	62700000	14800000	0.236045	-4.24
4095	4753	Q86VH2	1.61	0	1	1	Acetylation (Protein N-term)	160282	Kinesin-like protein KIF27 OS=Homo sapiens OX=9606 GN=KIF27 PE=2 SV=1	1050000	248000	0.23619	-4.23
1665	1495	Q9NRY4	1.6	0	1	1		170513	Rho GTPase-activating protein 35 OS=Homo sapiens OX=9606 GN=ARHGAP35 PE=1 SV=3	327000	77600	0.237309	-4.21
995	849	Q9UMR2	3.2	47	23	2	Carbamidomethylation; Deamidation (NQ)	53927	ATP-dependent RNA helicase DDX19B OS=Homo sapiens OX=9606 GN=DDX19B PE=1 SV=1	1640000	391000	0.238415	-4.19
1354	2611	Q96K17	5.77	61	14	10		17271	Transcription factor BTF3 homolog 4 OS=Homo sapiens OX=9606 GN=BTF3L4 PE=1 SV=1	45700000	10900000	0.238512	-4.19
2380	2809	P15151	9.07	15	5	5		45303	Poliovirus receptor OS=Homo sapiens OX=9606 GN=PVR PE=1 SV=2	16300000	3930000	0.241104	-4.15
4458	4706	Q8N201	1.56	1	1	1	Carbamidomethylation	244295	Integrator complex subunit 1 OS=Homo sapiens OX=9606 GN=INTS1 PE=1 SV=2	547000	134000	0.244973	-4.08
4881	8962	O43597	1.55	3	1	1	Carbamidomethylation; Deamidation (NQ)	34688	Protein sprouty homolog 2 OS=Homo sapiens OX=9606 GN=SPRY2 PE=1 SV=1	929000	230000	0.247578	-4.04
4877	8871	O75496	1.55	11	1	1		23565	Geminin OS=Homo sapiens OX=9606 GN=GMNN PE=1 SV=1	1260000	312000	0.247619	-4.04
1315	567	Q8TB52	3.73	2	2	2		82304	F-box only protein 30 OS=Homo sapiens OX=9606 GN=FBXO30 PE=1 SV=3	1450000	360000	0.248276	-4.03
1434	635	Q13501	11.24	29	7	7	Carbamidomethylation; Deamidation (NQ)	47687	Sequestosome-1 OS=Homo sapiens OX=9606 GN=SQSTM1 PE=1 SV=1	19800000	4930000	0.24899	-4.02
4030	7135	Q96G25	3.82	5	1	1		29080	Mediator of RNA polymerase II transcription subunit 8 OS=Homo sapiens OX=9606 GN=MED8 PE=1 SV=2	3720000	929000	0.249731	-4
4441	7727	Q86WX3	1.53	10	1	1		15434	Active regulator of SIRT1 OS=Homo sapiens OX=9606 GN=RPS19BP1 PE=1 SV=1	8820000	2220000	0.251701	-3.97
1613	869	O94760	5.68	20	5	5	Carbamidomethylation; Acetylation (Protein N-term)	31122	N(G) N(G)-dimethylarginine dimethylaminohydrolase 1 OS=Homo sapiens OX=9606 GN=DDAH1 PE=1 SV=3	16600000	4200000	0.253012	-3.95
3331	4403	O95167	9.7	50	4	4		9279	NADH dehydrogenase [ubiquinone] 1 alpha subcomplex subunit 3 OS=Homo sapiens OX=9606 GN=NDUFA3 PE=1 SV=1	24600000	6340000	0.257724	-3.88
3233	2787	Q96P48	1.5	1	1	1		162191	Arf-GAP with Rho-GAP domain ANK repeat and PH domain-containing protein 1 OS=Homo sapiens OX=9606 GN=ARAP1 PE=1 SV=3	917000	237000	0.258451	-3.87
4807	6685	Q96B70	1.49	3	1	1		53167	Leukocyte receptor cluster member 9 OS=Homo sapiens OX=9606 GN=LENG9 PE=2 SV=2	887000	230000	0.259301	-3.86
3295	4864	Q15771	1.49	10	2	1		23058	Ras-related protein Rab-30 OS=Homo sapiens OX=9606 GN=RAB30 PE=1 SV=2	755000	196000	0.259603	-3.85
3302	3901	Q9UKR5	4.06	23	3	3	Deamidation (NQ)	15864	Probable ergosterol biosynthetic protein 28 OS=Homo sapiens OX=9606 GN=ERG28 PE=1 SV=1	132000000	34700000	0.262879	-3.8
3165	3657	P07305	11.77	16	3	3	Acetylation (Protein N-term)	20863	Histone H1.0 OS=Homo sapiens OX=9606 GN=H1F0 PE=1 SV=3	26800000	7060000	0.263433	-3.8
4130	4464	Q13415	3.02	3	2	2		97350	Origin recognition complex subunit 1 OS=Homo sapiens OX=9606 GN=ORC1 PE=1 SV=2	3550000	942000	0.265352	-3.77
1120	1251	Q92734	6.18	34	12	12	Deamidation (NQ)	43448	Protein TFG OS=Homo sapiens OX=9606 GN=TFG PE=1 SV=2	44400000	11800000	0.265766	-3.76
3051	2844	Q8WUA2	8.14	12	5	5	Carbamidomethylation	57225	Peptidyl-prolyl cis-trans isomerase-like 4 OS=Homo sapiens OX=9606 GN=PPIL4 PE=1 SV=1	9610000	2570000	0.26743	-3.74
1096	881	P46937	9.07	30	12	12		54462	Transcriptional coactivator YAP1 OS=Homo sapiens OX=9606 GN=YAP1 PE=1 SV=2	24600000	6580000	0.26748	-3.74
805	2151	P06703	12.8	70	12	12	Carbamidomethylation; Acetylation (Protein N-term)	10180	Protein S100-A6 OS=Homo sapiens OX=9606 GN=S100A6 PE=1 SV=1	436000000	117000000	0.268349	-3.73
1100	818	Q8N1P7	1.45	0	1	1		177912	Beta/gamma crystallin domain-containing protein 2 OS=Homo sapiens OX=9606 GN=CRYBG2 PE=2 SV=2	5350000	1440000	0.269159	-3.72
3398	4028	P19387	7.56	13	3	3		31441	DNA-directed RNA polymerase II subunit RPB3 OS=Homo sapiens OX=9606 GN=POLR2C PE=1 SV=2	10000000	2710000	0.271	-3.69
4321	5786	O15440	1.43	1	1	1		160660	Multidrug resistance-associated protein 5 OS=Homo sapiens OX=9606 GN=ABCC5 PE=1 SV=2	1250000	341000	0.2728	-3.67
4196	5690	Q9BTL3	3.27	18	2	2		14381	RNA guanine-N7 methyltransferase activating subunit OS=Homo sapiens OX=9606 GN=RAMAC PE=1 SV=1	2760000	755000	0.273551	-3.66
3683	4643	Q9NXW2	1.42	4	1	1		41860	DnaJ homolog subfamily B member 12 OS=Homo sapiens OX=9606 GN=DNAJB12 PE=1 SV=5	1930000	530000	0.274611	-3.64
3682	4450	Q14061	10.24	67	3	3	Carbamidomethylation	6915	Cytochrome c oxidase copper chaperone OS=Homo sapiens OX=9606 GN=COX17 PE=1 SV=2	19600000	5390000	0.275	-3.64
4851	8699	Q9UQ49	1.41	4	1	1		48252	Sialidase-3 OS=Homo sapiens OX=9606 GN=NEU3 PE=1 SV=1	446000	123000	0.275785	-3.63
1589	1992	P35908	3.49	12	8	2		65433	Keratin type II cytoskeletal 2 epidermal OS=Homo sapiens OX=9606 GN=KRT2 PE=1 SV=2	3240000	900000	0.277778	-3.6
3225	3585	Q96KP1	2.45	3	2	2	Carbamidomethylation	104066	Exocyst complex component 2 OS=Homo sapiens OX=9606 GN=EXOC2 PE=1 SV=1	2310000	642000	0.277922	-3.6
4413	7156	O00488	3.16	22	2	2		15199	Zinc finger protein 593 OS=Homo sapiens OX=9606 GN=ZNF593 PE=1 SV=2	7710000	2160000	0.280156	-3.57
3365	3147	Q14790	1.4	3	1	1		55391	Caspase-8 OS=Homo sapiens OX=9606 GN=CASP8 PE=1 SV=1	2170000	608000	0.280184	-3.57
1755	3537	Q71UM5	1.4	51	6	1	Carbamidomethylation; Deamidation (NQ)	9477	40S ribosomal protein S27-like OS=Homo sapiens OX=9606 GN=RPS27L PE=1 SV=3	8700000	2450000	0.281609	-3.55
3988	4555	O14681	2.69	6	2	2	Carbamidomethylation	38965	Etoposide-induced protein 2.4 homolog OS=Homo sapiens OX=9606 GN=EI24 PE=1 SV=4	3670000	1040000	0.283379	-3.53
4341	4840	Q9ULC3	1.7	12	2	2	Carbamidomethylation	26659	Ras-related protein Rab-23 OS=Homo sapiens OX=9606 GN=RAB23 PE=1 SV=1	3190000	905000	0.283699	-3.52
4622	7359	P17028	1.37	2	1	1		42155	Zinc finger protein 24 OS=Homo sapiens OX=9606 GN=ZNF24 PE=1 SV=4	394000	112000	0.284264	-3.52
3729	4598	Q12962	1.38	11	1	1		21711	Transcription initiation factor TFIID subunit 10 OS=Homo sapiens OX=9606 GN=TAF10 PE=1 SV=1	4320000	1230000	0.284722	-3.51
3222	3640	Q9BXW9	3.9	2	3	3	Carbamidomethylation	164128	Fanconi anemia group D2 protein OS=Homo sapiens OX=9606 GN=FANCD2 PE=1 SV=2	4210000	1200000	0.285036	-3.51
2945	3010	Q96BW5	9.99	14	4	4	Carbamidomethylation; Deamidation (NQ)	39018	Phosphotriesterase-related protein OS=Homo sapiens OX=9606 GN=PTER PE=1 SV=1	11700000	3350000	0.286325	-3.49
3899	4667	P22670	3.18	5	3	3	Acetylation (Protein N-term)	104758	MHC class II regulatory factor RFX1 OS=Homo sapiens OX=9606 GN=RFX1 PE=1 SV=2	19400000	5570000	0.287113	-3.48
4272	4614	Q9UK61	1.37	1	1	1	Carbamidomethylation	189030	Protein TASOR OS=Homo sapiens OX=9606 GN=TASOR PE=1 SV=3	1480000	426000	0.287838	-3.47
2878	3729	O75531	5.02	43	4	4	Carbamidomethylation	10059	Barrier-to-autointegration factor OS=Homo sapiens OX=9606 GN=BANF1 PE=1 SV=1	31000000	8980000	0.289677	-3.45
4509	4942	Q9Y484	1.34	3	1	1	Carbamidomethylation	39868	WD repeat domain phosphoinositide-interacting protein 4 OS=Homo sapiens OX=9606 GN=WDR45 PE=1 SV=1	376000	110000	0.292553	-3.42
2346	2302	Q9P0V3	1.34	1	1	1		107496	SH3 domain-binding protein 4 OS=Homo sapiens OX=9606 GN=SH3BP4 PE=1 SV=1	926000	271000	0.292657	-3.42
635	523	P08243	10.54	48	26	26	Carbamidomethylation; Deamidation (NQ)	64370	Asparagine synthetase [glutamine-hydrolyzing] OS=Homo sapiens OX=9606 GN=ASNS PE=1 SV=4	123000000	36100000	0.293496	-3.41
3700	3852	Q8NBM4	3.22	9	3	2		38964	Ubiquitin-associated domain-containing protein 2 OS=Homo sapiens OX=9606 GN=UBAC2 PE=1 SV=1	2900000	855000	0.294828	-3.39
4508	4869	Q8ND04	2.96	2	2	2		109684	Protein SMG8 OS=Homo sapiens OX=9606 GN=SMG8 PE=1 SV=1	2060000	609000	0.295631	-3.38
3596	3545	Q96CW5	3.4	2	2	2	Carbamidomethylation	103571	Gamma-tubulin complex component 3 OS=Homo sapiens OX=9606 GN=TUBGCP3 PE=1 SV=2	2410000	713000	0.295851	-3.38
4118	4544	Q9BZQ6	2.66	2	2	2		104664	ER degradation-enhancing alpha-mannosidase-like protein 3 OS=Homo sapiens OX=9606 GN=EDEM3 PE=1 SV=2	1280000	379000	0.296094	-3.38
4406	5684	Q9C0I1	3.02	3	2	2		86148	Myotubularin-related protein 12 OS=Homo sapiens OX=9606 GN=MTMR12 PE=1 SV=2	1580000	468000	0.296203	-3.38
4900	9586	Q9C0F1	1.32	6	1	1		44140	Centrosomal protein of 44 kDa OS=Homo sapiens OX=9606 GN=CEP44 PE=1 SV=2	2010000	598000	0.297512	-3.36
2299	2589	P49406	3.91	26	7	7	Carbamidomethylation	33535	39S ribosomal protein L19 mitochondrial OS=Homo sapiens OX=9606 GN=MRPL19 PE=1 SV=2	31900000	9510000	0.298119	-3.35
4506	4815	Q96AG3	1.31	2	1	1		46174	Solute carrier family 25 member 46 OS=Homo sapiens OX=9606 GN=SLC25A46 PE=1 SV=1	552000	165000	0.298913	-3.35
644	487	Q16822	10.72	47	29	29	Carbamidomethylation	70699	Phosphoenolpyruvate carboxykinase [GTP] mitochondrial OS=Homo sapiens OX=9606 GN=PCK2 PE=1 SV=4	69400000	20900000	0.301153	-3.32
4783	6177	Q8NCH0	1.3	2	1	1	Carbamidomethylation	42997	Carbohydrate sulfotransferase 14 OS=Homo sapiens OX=9606 GN=CHST14 PE=1 SV=2	1110000	337000	0.303604	-3.29
3485	2911	Q08AF3	9.11	6	6	6	Carbamidomethylation	101055	Schlafen family member 5 OS=Homo sapiens OX=9606 GN=SLFN5 PE=1 SV=1	10200000	3100000	0.303922	-3.29
4710	5384	Q9H7E2	1.28	2	1	1		73185	Tudor domain-containing protein 3 OS=Homo sapiens OX=9606 GN=TDRD3 PE=1 SV=1	708000	217000	0.306497	-3.26
1910	2708	P55327	7.88	42	7	7		24327	Tumor protein D52 OS=Homo sapiens OX=9606 GN=TPD52 PE=1 SV=2	92600000	28400000	0.306695	-3.26
1752	1615	P78330	11.53	38	8	8	Carbamidomethylation; Acetylation (Protein N-term)	25008	Phosphoserine phosphatase OS=Homo sapiens OX=9606 GN=PSPH PE=1 SV=2	130000000	39900000	0.306923	-3.26
3672	3381	Q04724	1.28	1	1	1		83201	Transducin-like enhancer protein 1 OS=Homo sapiens OX=9606 GN=TLE1 PE=1 SV=2	6100000	1890000	0.309836	-3.23
4797	7848	P60059	1.27	15	1	1		7741	Protein transport protein Sec61 subunit gamma OS=Homo sapiens OX=9606 GN=SEC61G PE=1 SV=1	5350000	1660000	0.31028	-3.22
4127	4242	A6NIH7	1.27	8	1	1		28137	Protein unc-119 homolog B OS=Homo sapiens OX=9606 GN=UNC119B PE=1 SV=1	869000	270000	0.310702	-3.22
2607	2348	Q8IYI6	7.36	4	3	3		81799	Exocyst complex component 8 OS=Homo sapiens OX=9606 GN=EXOC8 PE=1 SV=2	3870000	1210000	0.312661	-3.2
4392	9768	P61927	1.27	7	1	1		11078	60S ribosomal protein L37 OS=Homo sapiens OX=9606 GN=RPL37 PE=1 SV=2	47600000	14900000	0.313025	-3.19
4620	7200	Q9BSY4	1.27	13	1	1	Carbamidomethylation	12395	Coiled-coil-helix-coiled-coil-helix domain-containing protein 5 OS=Homo sapiens OX=9606 GN=CHCHD5 PE=1 SV=1	4440000	1390000	0.313063	-3.19
3282	3503	Q9BTY7	2.33	9	3	3	Carbamidomethylation	42129	Protein HGH1 homolog OS=Homo sapiens OX=9606 GN=HGH1 PE=1 SV=1	5190000	1630000	0.314066	-3.18
150	1034	P13929	1.37	31	22	2	Carbamidomethylation; Deamidation (NQ); Acetylation (Protein N-term)	46987	Beta-enolase OS=Homo sapiens OX=9606 GN=ENO3 PE=1 SV=5	977000	308000	0.315251	-3.17
4503	6244	Q9UER7	1.24	2	1	1	Carbamidomethylation	81373	Death domain-associated protein 6 OS=Homo sapiens OX=9606 GN=DAXX PE=1 SV=2	1330000	422000	0.317293	-3.15
3746	3532	Q9NYJ1	5.51	70	4	4	Carbamidomethylation; Acetylation (Protein N-term)	10134	Cytochrome c oxidase assembly factor 4 homolog mitochondrial OS=Homo sapiens OX=9606 GN=COA4 PE=1 SV=2	31000000	9840000	0.317419	-3.15
3958	3723	Q9UK59	2.84	3	2	2		61555	Lariat debranching enzyme OS=Homo sapiens OX=9606 GN=DBR1 PE=1 SV=2	7170000	2280000	0.317992	-3.14
3836	5283	Q8TB36	1.22	3	1	1		41346	Ganglioside-induced differentiation-associated protein 1 OS=Homo sapiens OX=9606 GN=GDAP1 PE=1 SV=3	1430000	461000	0.322378	-3.1
4164	4050	Q9H7E9	3.11	15	2	2	Carbamidomethylation; Acetylation (Protein N-term)	24992	UPF0488 protein C8orf33 OS=Homo sapiens OX=9606 GN=C8orf33 PE=1 SV=1	4300000	1400000	0.325581	-3.07
4713	6508	Q8IV50	1.21	5	1	1		23463	LysM and putative peptidoglycan-binding domain-containing protein 2 OS=Homo sapiens OX=9606 GN=LYSMD2 PE=1 SV=1	2200000	717000	0.325909	-3.07
573	597	Q14258	9.59	40	21	21	Carbamidomethylation; Deamidation (NQ)	70974	E3 ubiquitin/ISG15 ligase TRIM25 OS=Homo sapiens OX=9606 GN=TRIM25 PE=1 SV=2	62500000	20400000	0.3264	-3.06
872	691	Q8TDM6	9.83	20	36	36	Carbamidomethylation; Deamidation (NQ); Acetylation (Protein N-term)	213866	Disks large homolog 5 OS=Homo sapiens OX=9606 GN=DLG5 PE=1 SV=4	49100000	16100000	0.327902	-3.05
1929	1721	Q9NXV6	6.45	11	5	5		61125	CDKN2A-interacting protein OS=Homo sapiens OX=9606 GN=CDKN2AIP PE=1 SV=3	3950000	1300000	0.329114	-3.04
3149	2834	P52569	8.57	11	6	6		71673	Cationic amino acid transporter 2 OS=Homo sapiens OX=9606 GN=SLC7A2 PE=1 SV=2	23000000	7580000	0.329565	-3.03
3296	2705	Q9H0W8	3.1	15	5	5		57651	Protein SMG9 OS=Homo sapiens OX=9606 GN=SMG9 PE=1 SV=1	8180000	2700000	0.330073	-3.03
4260	4821	Q8TF74	1.19	2	1	1		46289	WAS/WASL-interacting protein family member 2 OS=Homo sapiens OX=9606 GN=WIPF2 PE=1 SV=1	375000	124000	0.330667	-3.02
3612	3505	Q5TBB1	2.38	7	2	2		35139	Ribonuclease H2 subunit B OS=Homo sapiens OX=9606 GN=RNASEH2B PE=1 SV=1	5380000	1780000	0.330855	-3.02
3310	3813	P29558	2.34	12	4	2	Carbamidomethylation	44505	RNA-binding motif single-stranded-interacting protein 1 OS=Homo sapiens OX=9606 GN=RBMS1 PE=1 SV=3	6860000	2270000	0.330904	-3.02
2117	1253	Q6UVK1	6.82	8	14	14		250534	Chondroitin sulfate proteoglycan 4 OS=Homo sapiens OX=9606 GN=CSPG4 PE=1 SV=2	27400000	9090000	0.331752	-3.01
1965	1755	Q92974	7.24	11	10	10	Carbamidomethylation; Deamidation (NQ)	111543	Rho guanine nucleotide exchange factor 2 OS=Homo sapiens OX=9606 GN=ARHGEF2 PE=1 SV=4	9810000	3260000	0.332314	-3.01
4676	5228	Q07617	1.18	1	1	1		103638	Sperm-associated antigen 1 OS=Homo sapiens OX=9606 GN=SPAG1 PE=1 SV=3	669000	223000	0.333333	-3
3751	3410	Q6ZSR9	1.16	5	1	1		37976	Uncharacterized protein FLJ45252 OS=Homo sapiens OX=9606 PE=2 SV=2	1120000	380000	0.339286	-2.95
2961	4341	Q9NQP4	8.34	28	3	3		15314	Prefoldin subunit 4 OS=Homo sapiens OX=9606 GN=PFDN4 PE=1 SV=1	28600000	9720000	0.33986	-2.94
1020	741	A0MZ66	5.79	24	12	12	Carbamidomethylation	71640	Shootin-1 OS=Homo sapiens OX=9606 GN=SHTN1 PE=1 SV=4	17300000	5880000	0.339884	-2.94
4285	4681	Q8IUR0	1.16	4	1	1		20783	Trafficking protein particle complex subunit 5 OS=Homo sapiens OX=9606 GN=TRAPPC5 PE=1 SV=1	2020000	687000	0.340099	-2.94
2586	1794	Q16537	4.89	9	4	3	Carbamidomethylation	54699	Serine/threonine-protein phosphatase 2A 56 kDa regulatory subunit epsilon isoform OS=Homo sapiens OX=9606 GN=PPP2R5E PE=1 SV=1	8480000	2890000	0.340802	-2.93
3216	3747	O14907	2.24	31	2	2		13735	Tax1-binding protein 3 OS=Homo sapiens OX=9606 GN=TAX1BP3 PE=1 SV=2	8450000	2890000	0.342012	-2.92
4469	5372	Q8NFD5	1.14	0	1	1		236121	AT-rich interactive domain-containing protein 1B OS=Homo sapiens OX=9606 GN=ARID1B PE=1 SV=2	570000	196000	0.34386	-2.91
4685	5514	Q92626	1.14	1	1	1		165274	Peroxidasin homolog OS=Homo sapiens OX=9606 GN=PXDN PE=1 SV=2	679000	234000	0.344624	-2.9
2001	4430	P62328	11.14	77	4	4	Acetylation (Protein N-term)	5053	Thymosin beta-4 OS=Homo sapiens OX=9606 GN=TMSB4X PE=1 SV=2	227000000	78400000	0.345374	-2.9
3801	4829	Q4U2R6	7.46	17	3	3		15095	39S ribosomal protein L51 mitochondrial OS=Homo sapiens OX=9606 GN=MRPL51 PE=1 SV=1	8110000	2810000	0.346486	-2.89
4552	6043	Q6ZMP0	1.34	3	2	2	Carbamidomethylation	112450	Thrombospondin type-1 domain-containing protein 4 OS=Homo sapiens OX=9606 GN=THSD4 PE=2 SV=2	4530000	1570000	0.346578	-2.89
4660	9550	Q8IXU6	1.14	3	1	1		41212	Solute carrier family 35 member F2 OS=Homo sapiens OX=9606 GN=SLC35F2 PE=1 SV=1	3080000	1070000	0.347403	-2.88
1346	1120	Q9NXG2	8.48	44	13	13	Carbamidomethylation	39315	THUMP domain-containing protein 1 OS=Homo sapiens OX=9606 GN=THUMPD1 PE=1 SV=2	24400000	8480000	0.347541	-2.88
2754	2423	Q9Y316	4.91	27	7	7	Carbamidomethylation	33733	Protein MEMO1 OS=Homo sapiens OX=9606 GN=MEMO1 PE=1 SV=1	14900000	5190000	0.348322	-2.87
3646	3639	Q86UV5	7.12	2	3	3		119032	Ubiquitin carboxyl-terminal hydrolase 48 OS=Homo sapiens OX=9606 GN=USP48 PE=1 SV=1	4640000	1620000	0.349138	-2.86
458	362	P07602	8.18	44	26	26	Carbamidomethylation	58113	Prosaposin OS=Homo sapiens OX=9606 GN=PSAP PE=1 SV=2	182000000	63800000	0.350549	-2.85
4102	4253	Q9UL15	5.89	9	3	3	Carbamidomethylation; Acetylation (Protein N-term)	51200	BAG family molecular chaperone regulator 5 OS=Homo sapiens OX=9606 GN=BAG5 PE=1 SV=1	2380000	835000	0.35084	-2.85
4197	5892	P32121	1.12	4	1	1		46106	Beta-arrestin-2 OS=Homo sapiens OX=9606 GN=ARRB2 PE=1 SV=2	991000	348000	0.35116	-2.85
4185	7639	Q9UBY0	1.12	1	1	1	Acetylation (Protein N-term)	91520	Sodium/hydrogen exchanger 2 OS=Homo sapiens OX=9606 GN=SLC9A2 PE=2 SV=1	501000	176000	0.351297	-2.85
4203	4473	Q9UKT5	3.33	7	3	3	Carbamidomethylation	44136	F-box only protein 4 OS=Homo sapiens OX=9606 GN=FBXO4 PE=1 SV=2	2900000	1020000	0.351724	-2.84
3386	3720	Q96DH6	3.44	10	3	3	Carbamidomethylation	35197	RNA-binding protein Musashi homolog 2 OS=Homo sapiens OX=9606 GN=MSI2 PE=1 SV=1	7870000	2770000	0.35197	-2.84
4296	5076	Q8TAF3	1.12	1	1	1		76211	WD repeat-containing protein 48 OS=Homo sapiens OX=9606 GN=WDR48 PE=1 SV=1	1470000	518000	0.352381	-2.84
2994	3414	O43251	5.06	8	3	3	Deamidation (NQ)	41374	RNA binding protein fox-1 homolog 2 OS=Homo sapiens OX=9606 GN=RBFOX2 PE=1 SV=3	6740000	2380000	0.353116	-2.83
3795	4344	Q9NSV4	2.6	2	2	2		136926	Protein diaphanous homolog 3 OS=Homo sapiens OX=9606 GN=DIAPH3 PE=1 SV=4	1210000	428000	0.353719	-2.83
2458	3859	P98179	7.78	27	5	5		17170	RNA-binding protein 3 OS=Homo sapiens OX=9606 GN=RBM3 PE=1 SV=1	17100000	6060000	0.354386	-2.82
358	397	Q9Y617	10.17	61	28	28	Carbamidomethylation; Deamidation (NQ)	40423	Phosphoserine aminotransferase OS=Homo sapiens OX=9606 GN=PSAT1 PE=1 SV=2	253000000	89700000	0.354545	-2.82
4885	9237	Q5VWQ0	1.1	1	1	1		90072	Lysine-specific demethylase 9 OS=Homo sapiens OX=9606 GN=RSBN1 PE=1 SV=2	565000	202000	0.357522	-2.8
2865	3363	Q9NX55	5.17	26	5	5		14665	Huntingtin-interacting protein K OS=Homo sapiens OX=9606 GN=HYPK PE=1 SV=2	23600000	8450000	0.358051	-2.79
4672	4856	O14730	1.1	2	1	1		59093	Serine/threonine-protein kinase RIO3 OS=Homo sapiens OX=9606 GN=RIOK3 PE=1 SV=2	4460000	1600000	0.358744	-2.79
4243	7238	Q9NQA3	1.99	5	2	2		47990	WAS protein family homolog 6 OS=Homo sapiens OX=9606 GN=WASH6P PE=1 SV=3	2000000	718000	0.359	-2.79
2126	1934	Q92665	7.26	18	7	7	Carbamidomethylation	45319	28S ribosomal protein S31 mitochondrial OS=Homo sapiens OX=9606 GN=MRPS31 PE=1 SV=3	13200000	4740000	0.359091	-2.78
3314	6004	Q9BXT5	1.1	1	2	1		315336	Testis-expressed protein 15 OS=Homo sapiens OX=9606 GN=TEX15 PE=1 SV=2	2390000	860000	0.359833	-2.78
1845	1028	Q9BYJ9	6.78	21	7	3	Carbamidomethylation	60874	YTH domain-containing family protein 1 OS=Homo sapiens OX=9606 GN=YTHDF1 PE=1 SV=1	6610000	2380000	0.360061	-2.78
3418	2846	Q9BV57	7.06	36	5	5		21498	1 2-dihydroxy-3-keto-5-methylthiopentene dioxygenase OS=Homo sapiens OX=9606 GN=ADI1 PE=1 SV=1	16700000	6020000	0.360479	-2.77
3178	2781	Q9BRJ6	1.29	17	2	2		22083	Uncharacterized protein C7orf50 OS=Homo sapiens OX=9606 GN=C7orf50 PE=1 SV=1	5360000	1940000	0.36194	-2.76
3968	4623	P49336	1.09	2	1	1		53284	Cyclin-dependent kinase 8 OS=Homo sapiens OX=9606 GN=CDK8 PE=1 SV=1	967000	350000	0.361944	-2.76
3776	3246	Q9NS87	5.26	3	4	4		160159	Kinesin-like protein KIF15 OS=Homo sapiens OX=9606 GN=KIF15 PE=1 SV=1	3840000	1390000	0.361979	-2.76
4452	4729	Q5T0N5	1.09	5	1	1	Carbamidomethylation	70066	Formin-binding protein 1-like OS=Homo sapiens OX=9606 GN=FNBP1L PE=1 SV=3	1540000	558000	0.362338	-2.76
1759	1095	O14497	3.62	4	7	7	Carbamidomethylation	242042	AT-rich interactive domain-containing protein 1A OS=Homo sapiens OX=9606 GN=ARID1A PE=1 SV=3	6240000	2270000	0.363782	-2.75
4888	9543	P25116	1.08	3	1	1	Carbamidomethylation	47441	Proteinase-activated receptor 1 OS=Homo sapiens OX=9606 GN=F2R PE=1 SV=2	437000	159000	0.363844	-2.75
3964	4259	Q9Y6V7	2.01	5	2	2		54226	Probable ATP-dependent RNA helicase DDX49 OS=Homo sapiens OX=9606 GN=DDX49 PE=1 SV=1	1920000	704000	0.366667	-2.73
4557	6448	O15431	1.07	10	1	1	Deamidation (NQ)	21091	High affinity copper uptake protein 1 OS=Homo sapiens OX=9606 GN=SLC31A1 PE=1 SV=1	9600000	3520000	0.366667	-2.73
3061	4246	Q9C005	2.82	11	2	2		11250	Protein dpy-30 homolog OS=Homo sapiens OX=9606 GN=DPY30 PE=1 SV=1	8840000	3250000	0.367647	-2.72
4400	5079	Q9BVS4	2.68	4	2	2		63283	Serine/threonine-protein kinase RIO2 OS=Homo sapiens OX=9606 GN=RIOK2 PE=1 SV=2	3670000	1360000	0.370572	-2.7
782	833	O43852	6.09	59	17	17	Deamidation (NQ)	37107	Calumenin OS=Homo sapiens OX=9606 GN=CALU PE=1 SV=2	101000000	37700000	0.373267	-2.68
3652	2977	P22681	1.05	2	1	1		99633	E3 ubiquitin-protein ligase CBL OS=Homo sapiens OX=9606 GN=CBL PE=1 SV=2	1120000	419000	0.374107	-2.67
4763	6326	Q15633	1.05	3	1	1		39039	RISC-loading complex subunit TARBP2 OS=Homo sapiens OX=9606 GN=TARBP2 PE=1 SV=3	1470000	550000	0.37415	-2.67
2667	2869	P48730	1.05	11	4	1	Carbamidomethylation	47330	Casein kinase I isoform delta OS=Homo sapiens OX=9606 GN=CSNK1D PE=1 SV=2	2910000	1090000	0.37457	-2.67
2221	1929	P57772	4.14	17	9	9	Carbamidomethylation	65305	Selenocysteine-specific elongation factor OS=Homo sapiens OX=9606 GN=EEFSEC PE=1 SV=4	16000000	6000000	0.375	-2.67
3645	4540	P54840	1.05	3	2	1		80989	Glycogen [starch] synthase liver OS=Homo sapiens OX=9606 GN=GYS2 PE=1 SV=2	18100000	6790000	0.375138	-2.67
4696	5886	O60318	1.04	0	1	1		218403	Germinal-center associated nuclear protein OS=Homo sapiens OX=9606 GN=MCM3AP PE=1 SV=2	2230000	839000	0.376233	-2.66
739	641	Q9UGI8	7.95	47	20	20	Carbamidomethylation	47996	Testin OS=Homo sapiens OX=9606 GN=TES PE=1 SV=1	71400000	26900000	0.376751	-2.65
3052	2929	Q96QR8	7.61	14	5	5	Carbamidomethylation	33241	Transcriptional activator protein Pur-beta OS=Homo sapiens OX=9606 GN=PURB PE=1 SV=3	65800000	24800000	0.3769	-2.65
4645	9039	P04156	1.04	5	1	1		27661	Major prion protein OS=Homo sapiens OX=9606 GN=PRNP PE=1 SV=1	3470000	1310000	0.377522	-2.65
2666	3036	Q9C0D5	6.26	2	3	3		202218	Protein TANC1 OS=Homo sapiens OX=9606 GN=TANC1 PE=1 SV=3	7580000	2870000	0.378628	-2.64
372	120	Q9UQ35	8.24	17	38	38	Carbamidomethylation	299616	Serine/arginine repetitive matrix protein 2 OS=Homo sapiens OX=9606 GN=SRRM2 PE=1 SV=2	75000000	28400000	0.378667	-2.64
209	493	P62258	6.78	67	23	22	Deamidation (NQ); Oxidation (M); Acetylation (Protein N-term)	29174	14-3-3 protein epsilon OS=Homo sapiens OX=9606 GN=YWHAE PE=1 SV=1	567000000	215000000	0.379189	-2.64
2948	3544	P53677	2.3	9	4	2		46977	AP-3 complex subunit mu-2 OS=Homo sapiens OX=9606 GN=AP3M2 PE=2 SV=1	4770000	1810000	0.379455	-2.64
2668	1759	Q6ZNB6	6.44	17	10	10	Carbamidomethylation	101339	NF-X1-type zinc finger protein NFXL1 OS=Homo sapiens OX=9606 GN=NFXL1 PE=1 SV=2	7010000	2660000	0.379458	-2.64
225	135	Q06210	8.02	49	29	24	Carbamidomethylation; Deamidation (NQ)	78806	Glutamine--fructose-6-phosphate aminotransferase [isomerizing] 1 OS=Homo sapiens OX=9606 GN=GFPT1 PE=1 SV=3	94200000	35800000	0.380042	-2.63
4758	5751	Q86YV9	1.03	1	1	1	Carbamidomethylation	82975	Hermansky-Pudlak syndrome 6 protein OS=Homo sapiens OX=9606 GN=HPS6 PE=1 SV=1	573000	218000	0.380454	-2.63
4610	4972	Q9BQE4	1.03	9	1	1		21163	Selenoprotein S OS=Homo sapiens OX=9606 GN=SELENOS PE=1 SV=3	854000	325000	0.380562	-2.63
2599	2698	Q9UIQ6	2.32	3	3	3	Carbamidomethylation	117349	Leucyl-cystinyl aminopeptidase OS=Homo sapiens OX=9606 GN=LNPEP PE=1 SV=3	3540000	1360000	0.384181	-2.6
2713	3066	Q8IU81	4.21	10	5	4	Carbamidomethylation	61688	Interferon regulatory factor 2-binding protein 1 OS=Homo sapiens OX=9606 GN=IRF2BP1 PE=1 SV=1	3070000	1180000	0.384365	-2.6
2670	1912	Q9NW82	4.24	12	6	6	Carbamidomethylation	73201	WD repeat-containing protein 70 OS=Homo sapiens OX=9606 GN=WDR70 PE=1 SV=1	7490000	2880000	0.384513	-2.6
3254	3015	Q8TF05	6.24	6	5	5	Carbamidomethylation	107004	Serine/threonine-protein phosphatase 4 regulatory subunit 1 OS=Homo sapiens OX=9606 GN=PPP4R1 PE=1 SV=1	7200000	2770000	0.384722	-2.6
485	1577	P32969	9.39	62	22	22	Carbamidomethylation; Deamidation (NQ); Oxidation (M)	21863	60S ribosomal protein L9 OS=Homo sapiens OX=9606 GN=RPL9 PE=1 SV=1	288000000	111000000	0.385417	-2.59
3196	2988	Q8TED1	3.48	16	3	3		23881	Probable glutathione peroxidase 8 OS=Homo sapiens OX=9606 GN=GPX8 PE=1 SV=2	6730000	2600000	0.38633	-2.59
1870	2019	Q9Y2T2	2.88	21	7	5		46939	AP-3 complex subunit mu-1 OS=Homo sapiens OX=9606 GN=AP3M1 PE=1 SV=1	11400000	4410000	0.386842	-2.59
2434	2536	Q9P0I2	6.62	24	5	5		29952	ER membrane protein complex subunit 3 OS=Homo sapiens OX=9606 GN=EMC3 PE=1 SV=3	13400000	5190000	0.387313	-2.58
4906	10102	A6NFY7	1	12	1	1		12806	Succinate dehydrogenase assembly factor 1 mitochondrial OS=Homo sapiens OX=9606 GN=SDHAF1 PE=1 SV=1	1810000	704000	0.38895	-2.57
3229	4139	Q5JSZ5	1	2	3	1		242964	Protein PRRC2B OS=Homo sapiens OX=9606 GN=PRRC2B PE=1 SV=2	1080000	421000	0.389815	-2.57
3057	3085	Q5JVF3	2.51	6	2	2	Carbamidomethylation	46030	PCI domain-containing protein 2 OS=Homo sapiens OX=9606 GN=PCID2 PE=1 SV=2	2640000	1030000	0.390152	-2.56
3807	4042	Q9BVJ7	5.09	19	3	3	Carbamidomethylation	16588	Dual specificity protein phosphatase 23 OS=Homo sapiens OX=9606 GN=DUSP23 PE=1 SV=1	12200000	4780000	0.391803	-2.55
3374	3693	O60566	2.27	6	4	4		119545	Mitotic checkpoint serine/threonine-protein kinase BUB1 beta OS=Homo sapiens OX=9606 GN=BUB1B PE=1 SV=3	4440000	1740000	0.391892	-2.55
1624	1893	Q8NI27	6.05	11	15	15	Carbamidomethylation; Deamidation (NQ)	182774	THO complex subunit 2 OS=Homo sapiens OX=9606 GN=THOC2 PE=1 SV=2	35700000	14000000	0.392157	-2.55
3269	2873	P08047	6.4	10	5	5	Carbamidomethylation; Acetylation (Protein N-term)	80693	Transcription factor Sp1 OS=Homo sapiens OX=9606 GN=SP1 PE=1 SV=3	7540000	2960000	0.392573	-2.55
2111	3408	Q96FJ2	6.5	57	5	2	Carbamidomethylation	10350	Dynein light chain 2 cytoplasmic OS=Homo sapiens OX=9606 GN=DYNLL2 PE=1 SV=1	16400000	6440000	0.392683	-2.55
1409	1322	O75976	6.89	11	14	14		152931	Carboxypeptidase D OS=Homo sapiens OX=9606 GN=CPD PE=1 SV=2	23600000	9270000	0.392797	-2.55
1890	2177	Q8N4C8	3.89	14	14	9		149821	Misshapen-like kinase 1 OS=Homo sapiens OX=9606 GN=MINK1 PE=1 SV=2	14000000	5500000	0.392857	-2.55
1495	1361	O00629	6.94	22	10	5	Carbamidomethylation	57887	Importin subunit alpha-3 OS=Homo sapiens OX=9606 GN=KPNA4 PE=1 SV=1	28700000	11300000	0.393728	-2.54
1290	1239	P08754	1.84	21	6	2	Carbamidomethylation	40532	Guanine nucleotide-binding protein G(i) subunit alpha OS=Homo sapiens OX=9606 GN=GNAI3 PE=1 SV=3	5770000	2290000	0.39688	-2.52
1273	944	Q8IY81	6.76	24	16	16	Carbamidomethylation	96558	pre-rRNA 2'-O-ribose RNA methyltransferase FTSJ3 OS=Homo sapiens OX=9606 GN=FTSJ3 PE=1 SV=2	41800000	16600000	0.397129	-2.52
3092	3307	Q4G0J3	6.31	6	3	3		66899	La-related protein 7 OS=Homo sapiens OX=9606 GN=LARP7 PE=1 SV=1	11600000	4610000	0.397414	-2.52
761	667	Q9NTI5	6.1	13	17	14	Carbamidomethylation	164666	Sister chromatid cohesion protein PDS5 homolog B OS=Homo sapiens OX=9606 GN=PDS5B PE=1 SV=1	16300000	6480000	0.397546	-2.52
2715	3298	Q8N5N7	6.46	20	3	3	Carbamidomethylation	18325	39S ribosomal protein L50 mitochondrial OS=Homo sapiens OX=9606 GN=MRPL50 PE=1 SV=2	14900000	5940000	0.398658	-2.51
1585	917	Q9H6T3	2.27	15	8	8	Carbamidomethylation	75719	RNA polymerase II-associated protein 3 OS=Homo sapiens OX=9606 GN=RPAP3 PE=1 SV=2	15500000	6200000	0.4	-2.5
3461	3548	Q9UKJ3	3.96	3	4	4	Carbamidomethylation	164197	G patch domain-containing protein 8 OS=Homo sapiens OX=9606 GN=GPATCH8 PE=1 SV=2	3180000	1280000	0.402516	-2.48
3470	2786	Q9UBG0	5.87	5	6	6	Carbamidomethylation	166674	C-type mannose receptor 2 OS=Homo sapiens OX=9606 GN=MRC2 PE=1 SV=2	9630000	3880000	0.402908	-2.48
4608	10481	Q9H8M7	0.96	2	1	1		49725	Ubiquitin carboxyl-terminal hydrolase MINDY-3 OS=Homo sapiens OX=9606 GN=MINDY3 PE=1 SV=1	1010000	407000	0.40297	-2.48
3939	4030	Q09472	1.7	1	3	2	Carbamidomethylation	264158	Histone acetyltransferase p300 OS=Homo sapiens OX=9606 GN=EP300 PE=1 SV=2	1430000	577000	0.403497	-2.48
3053	3710	P49006	0.96	8	1	1		19529	MARCKS-related protein OS=Homo sapiens OX=9606 GN=MARCKSL1 PE=1 SV=2	1530000	619000	0.404575	-2.47
3131	2561	Q8TDX7	2.35	7	2	2	Carbamidomethylation	34551	Serine/threonine-protein kinase Nek7 OS=Homo sapiens OX=9606 GN=NEK7 PE=1 SV=1	3360000	1360000	0.404762	-2.47
2383	2563	Q9BRP8	2.53	53	7	7	Acetylation (Protein N-term)	22656	Partner of Y14 and mago OS=Homo sapiens OX=9606 GN=PYM1 PE=1 SV=1	50600000	20500000	0.405138	-2.47
3608	3480	Q96P16	1.75	8	2	2		35720	Regulation of nuclear pre-mRNA domain-containing protein 1A OS=Homo sapiens OX=9606 GN=RPRD1A PE=1 SV=1	6470000	2630000	0.406491	-2.46
4633	10036	Q8IUI8	0.95	3	1	1		49766	Cytokine receptor-like factor 3 OS=Homo sapiens OX=9606 GN=CRLF3 PE=1 SV=2	1950000	793000	0.406667	-2.46
3204	4543	O00193	5.59	13	3	3	Deamidation (NQ)	20333	Small acidic protein OS=Homo sapiens OX=9606 GN=SMAP PE=1 SV=1	20700000	8420000	0.406763	-2.46
3316	4486	Q9BRL6	0.94	11	3	1		32288	Serine/arginine-rich splicing factor 8 OS=Homo sapiens OX=9606 GN=SRSF8 PE=1 SV=1	225000	91700	0.407556	-2.45
3973	3900	Q86U38	0.95	2	1	1		69438	Nucleolar protein 9 OS=Homo sapiens OX=9606 GN=NOP9 PE=1 SV=1	1210000	494000	0.408264	-2.45
679	367	Q9C0C2	6.39	27	33	33	Carbamidomethylation	181795	182 kDa tankyrase-1-binding protein OS=Homo sapiens OX=9606 GN=TNKS1BP1 PE=1 SV=4	32500000	13300000	0.409231	-2.44
2320	1793	P50479	2.47	37	9	9	Carbamidomethylation	35398	PDZ and LIM domain protein 4 OS=Homo sapiens OX=9606 GN=PDLIM4 PE=1 SV=2	16000000	6550000	0.409375	-2.44
4636	6035	Q8N442	1.62	3	2	2		74328	Translation factor GUF1 mitochondrial OS=Homo sapiens OX=9606 GN=GUF1 PE=1 SV=1	808000	331000	0.409653	-2.44
2338	1846	Q86SQ0	5.83	14	13	13	Carbamidomethylation	142158	Pleckstrin homology-like domain family B member 2 OS=Homo sapiens OX=9606 GN=PHLDB2 PE=1 SV=2	9880000	4050000	0.409919	-2.44
3774	4235	Q9Y2H0	0.94	2	1	1	Carbamidomethylation	108012	Disks large-associated protein 4 OS=Homo sapiens OX=9606 GN=DLGAP4 PE=1 SV=3	931000	382000	0.410311	-2.44
3815	2917	Q16643	6.35	12	4	4		71429	Drebrin OS=Homo sapiens OX=9606 GN=DBN1 PE=1 SV=4	15000000	6160000	0.410667	-2.44
1751	3529	P42677	2.52	52	7	2	Carbamidomethylation; Deamidation (NQ)	9461	40S ribosomal protein S27 OS=Homo sapiens OX=9606 GN=RPS27 PE=1 SV=3	17200000	7070000	0.411047	-2.43
1195	991	P48634	5.48	12	17	15	Carbamidomethylation	228861	Protein PRRC2A OS=Homo sapiens OX=9606 GN=PRRC2A PE=1 SV=3	23800000	9790000	0.411345	-2.43
2525	1967	Q14244	1.88	3	2	2		84052	Ensconsin OS=Homo sapiens OX=9606 GN=MAP7 PE=1 SV=1	1840000	757000	0.411413	-2.43
763	515	Q8IX12	2.19	19	16	16	Carbamidomethylation; Deamidation (NQ)	132821	Cell division cycle and apoptosis regulator protein 1 OS=Homo sapiens OX=9606 GN=CCAR1 PE=1 SV=2	29400000	12100000	0.411565	-2.43
2737	2682	Q14997	5.24	3	4	4		211332	Proteasome activator complex subunit 4 OS=Homo sapiens OX=9606 GN=PSME4 PE=1 SV=2	6220000	2560000	0.411576	-2.43
3167	3765	O95295	5.36	33	3	3	Acetylation (Protein N-term)	14874	SNARE-associated protein Snapin OS=Homo sapiens OX=9606 GN=SNAPIN PE=1 SV=1	7720000	3180000	0.411917	-2.43
3010	2679	Q9H7N4	5.46	3	3	3	Carbamidomethylation	139269	Splicing factor arginine/serine-rich 19 OS=Homo sapiens OX=9606 GN=SCAF1 PE=1 SV=3	5190000	2140000	0.412331	-2.43
776	974	Q14690	6.16	13	21	21	Carbamidomethylation	208699	Protein RRP5 homolog OS=Homo sapiens OX=9606 GN=PDCD11 PE=1 SV=3	12700000	5240000	0.412598	-2.42
1473	1711	Q9ULW0	5.04	12	9	9	Carbamidomethylation	85653	Targeting protein for Xklp2 OS=Homo sapiens OX=9606 GN=TPX2 PE=1 SV=2	13900000	5740000	0.41295	-2.42
836	955	Q13045	3.81	13	14	14	Carbamidomethylation	144751	Protein flightless-1 homolog OS=Homo sapiens OX=9606 GN=FLII PE=1 SV=2	20300000	8390000	0.4133	-2.42
4343	4881	Q8N1F8	1.04	2	2	2	Carbamidomethylation	120259	Serine/threonine-protein kinase 11-interacting protein OS=Homo sapiens OX=9606 GN=STK11IP PE=1 SV=4	1160000	480000	0.413793	-2.42
2174	2033	Q9NUQ3	5.84	21	8	7	Carbamidomethylation	60586	Gamma-taxilin OS=Homo sapiens OX=9606 GN=TXLNG PE=1 SV=2	11500000	4760000	0.413913	-2.42
2913	3002	Q05655	0.93	3	2	1	Carbamidomethylation	77505	Protein kinase C delta type OS=Homo sapiens OX=9606 GN=PRKCD PE=1 SV=2	1050000	436000	0.415238	-2.41
4751	8007	Q8N5Y2	0.93	1	1	1		59824	Male-specific lethal 3 homolog OS=Homo sapiens OX=9606 GN=MSL3 PE=1 SV=1	6140000	2550000	0.415309	-2.41
2393	2184	P24928	2.49	3	5	5		217174	DNA-directed RNA polymerase II subunit RPB1 OS=Homo sapiens OX=9606 GN=POLR2A PE=1 SV=2	5890000	2450000	0.415959	-2.4
997	1286	Q92879	6.29	25	14	14	Carbamidomethylation; Deamidation (NQ); Acetylation (Protein N-term)	52063	CUGBP Elav-like family member 1 OS=Homo sapiens OX=9606 GN=CELF1 PE=1 SV=2	44200000	18400000	0.41629	-2.4
1042	1055	P41227	7.55	63	18	18	Carbamidomethylation	26458	N-alpha-acetyltransferase 10 OS=Homo sapiens OX=9606 GN=NAA10 PE=1 SV=1	102000000	42500000	0.416667	-2.4
4346	4977	Q8IVT5	2.25	2	2	2		102160	Kinase suppressor of Ras 1 OS=Homo sapiens OX=9606 GN=KSR1 PE=1 SV=3	2070000	865000	0.417874	-2.39
1038	1198	P51812	5.82	29	22	12	Carbamidomethylation; Oxidation (M)	83736	Ribosomal protein S6 kinase alpha-3 OS=Homo sapiens OX=9606 GN=RPS6KA3 PE=1 SV=1	15600000	6520000	0.417949	-2.39
4522	4851	Q96GA7	2.25	6	2	2	Carbamidomethylation	34674	Serine dehydratase-like OS=Homo sapiens OX=9606 GN=SDSL PE=1 SV=1	1800000	753000	0.418333	-2.39
1412	1154	O00541	2.14	31	17	17	Carbamidomethylation	68003	Pescadillo homolog OS=Homo sapiens OX=9606 GN=PES1 PE=1 SV=1	31000000	13000000	0.419355	-2.38
698	968	Q8IYD1	3.61	20	17	3	Carbamidomethylation; Deamidation (NQ)	68883	Eukaryotic peptide chain release factor GTP-binding subunit ERF3B OS=Homo sapiens OX=9606 GN=GSPT2 PE=1 SV=2	15200000	6380000	0.419737	-2.38
4805	11110	Q9BSK0	0.91	4	1	1	Acetylation (Protein N-term)	18914	MARVEL domain-containing protein 1 OS=Homo sapiens OX=9606 GN=MARVELD1 PE=1 SV=1	4400000	1850000	0.420455	-2.38
4367	5495	Q9NPL8	0.91	6	1	1		32178	Complex I assembly factor TIMMDC1 mitochondrial OS=Homo sapiens OX=9606 GN=TIMMDC1 PE=1 SV=2	192000	80800	0.420833	-2.38
4499	5232	Q9HCD5	0.91	5	1	1		65536	Nuclear receptor coactivator 5 OS=Homo sapiens OX=9606 GN=NCOA5 PE=1 SV=2	1120000	472000	0.421429	-2.37
4642	7287	O43310	0.9	2	1	1	Carbamidomethylation	67587	CBP80/20-dependent translation initiation factor OS=Homo sapiens OX=9606 GN=CTIF PE=1 SV=1	268000	113000	0.421642	-2.37
4140	4542	Q8IUR7	0.91	2	1	1		75509	Armadillo repeat-containing protein 8 OS=Homo sapiens OX=9606 GN=ARMC8 PE=1 SV=2	673000	284000	0.421991	-2.37
3610	3161	Q99816	2.03	7	2	2		43944	Tumor susceptibility gene 101 protein OS=Homo sapiens OX=9606 GN=TSG101 PE=1 SV=2	6410000	2710000	0.422777	-2.37
4440	7376	Q9UPY5	2.32	4	2	2	Deamidation (NQ)	55423	Cystine/glutamate transporter OS=Homo sapiens OX=9606 GN=SLC7A11 PE=1 SV=1	5320000	2250000	0.422932	-2.36
2706	2699	Q00577	5.66	11	4	4	Carbamidomethylation	34911	Transcriptional activator protein Pur-alpha OS=Homo sapiens OX=9606 GN=PURA PE=1 SV=2	7620000	3230000	0.423885	-2.36
3071	3616	P61457	2.37	14	2	2		12000	Pterin-4-alpha-carbinolamine dehydratase OS=Homo sapiens OX=9606 GN=PCBD1 PE=1 SV=2	11700000	4960000	0.423932	-2.36
1252	1070	Q9UHD9	0.9	21	15	1		65696	Ubiquilin-2 OS=Homo sapiens OX=9606 GN=UBQLN2 PE=1 SV=2	5540000	2350000	0.424188	-2.36
1807	1162	P13645	4.57	28	13	7	Carbamidomethylation	58827	Keratin type I cytoskeletal 10 OS=Homo sapiens OX=9606 GN=KRT10 PE=1 SV=6	13000000	5530000	0.425385	-2.35
973	942	Q9H223	3.23	32	17	11	Carbamidomethylation	61175	EH domain-containing protein 4 OS=Homo sapiens OX=9606 GN=EHD4 PE=1 SV=1	13700000	5840000	0.426277	-2.35
2704	3217	Q8IXK0	3	4	4	4	Carbamidomethylation	90713	Polyhomeotic-like protein 2 OS=Homo sapiens OX=9606 GN=PHC2 PE=1 SV=1	2020000	862000	0.426733	-2.34
3607	3291	Q86VS8	0.89	2	1	1		83126	Protein Hook homolog 3 OS=Homo sapiens OX=9606 GN=HOOK3 PE=1 SV=2	1570000	671000	0.427389	-2.34
4004	3857	Q96JP5	2.27	6	2	2		63445	E3 ubiquitin-protein ligase ZFP91 OS=Homo sapiens OX=9606 GN=ZFP91 PE=1 SV=1	5140000	2200000	0.428016	-2.34
2342	1882	Q86TX2	6.38	25	10	10	Carbamidomethylation	46277	Acyl-coenzyme A thioesterase 1 OS=Homo sapiens OX=9606 GN=ACOT1 PE=1 SV=1	31700000	13600000	0.429022	-2.33
2223	2229	Q9UPT5	4.63	6	4	4		83382	Exocyst complex component 7 OS=Homo sapiens OX=9606 GN=EXOC7 PE=1 SV=3	1290000	554000	0.429457	-2.33
2560	2577	Q93096	6.43	40	7	4	Carbamidomethylation	19815	Protein tyrosine phosphatase type IVA 1 OS=Homo sapiens OX=9606 GN=PTP4A1 PE=1 SV=2	20500000	8820000	0.430244	-2.32
2982	2096	Q7L2J0	5.21	14	7	7	Carbamidomethylation	74355	7SK snRNA methylphosphate capping enzyme OS=Homo sapiens OX=9606 GN=MEPCE PE=1 SV=1	5630000	2430000	0.431616	-2.32
2334	2907	O43402	2.8	20	3	3	Carbamidomethylation; Deamidation (NQ)	23773	ER membrane protein complex subunit 8 OS=Homo sapiens OX=9606 GN=EMC8 PE=1 SV=1	11800000	5100000	0.432203	-2.31
4427	6057	O15534	1.77	2	2	2	Carbamidomethylation	136212	Period circadian protein homolog 1 OS=Homo sapiens OX=9606 GN=PER1 PE=1 SV=2	668000	289000	0.432635	-2.31
584	2547	P16403	0.89	29	11	1	Deamidation (NQ); Acetylation (Protein N-term)	21365	Histone H1.2 OS=Homo sapiens OX=9606 GN=HIST1H1C PE=1 SV=2	97500000	42300000	0.433846	-2.3
2131	2538	Q9P1U1	0.87	15	7	1	Carbamidomethylation	47608	Actin-related protein 3B OS=Homo sapiens OX=9606 GN=ACTR3B PE=2 SV=1	904000	393000	0.434735	-2.3
3442	8178	P63313	1.73	36	2	2	Acetylation (Protein N-term)	5026	Thymosin beta-10 OS=Homo sapiens OX=9606 GN=TMSB10 PE=1 SV=2	499000000	217000000	0.43487	-2.3
239	1931	P09382	6.75	65	17	17	Carbamidomethylation; Deamidation (NQ); Acetylation (Protein N-term)	14716	Galectin-1 OS=Homo sapiens OX=9606 GN=LGALS1 PE=1 SV=2	275000000	120000000	0.436364	-2.29
1815	1355	Q9NSK0	1.87	19	10	5	Carbamidomethylation; Deamidation (NQ)	68640	Kinesin light chain 4 OS=Homo sapiens OX=9606 GN=KLC4 PE=1 SV=3	5660000	2470000	0.436396	-2.29
4083	3431	Q8IZH2	1.64	2	2	2		194106	5'-3' exoribonuclease 1 OS=Homo sapiens OX=9606 GN=XRN1 PE=1 SV=1	2220000	970000	0.436937	-2.29
4615	6157	Q96GD0	2.15	9	2	2		31698	Pyridoxal phosphate phosphatase OS=Homo sapiens OX=9606 GN=PDXP PE=1 SV=2	4340000	1900000	0.437788	-2.28
2934	3552	Q9BZG1	4.17	13	3	3	Carbamidomethylation	29044	Ras-related protein Rab-34 OS=Homo sapiens OX=9606 GN=RAB34 PE=1 SV=1	17200000	7530000	0.437791	-2.28
3085	2108	Q5T1M5	1.86	9	7	7		133630	FK506-binding protein 15 OS=Homo sapiens OX=9606 GN=FKBP15 PE=1 SV=2	5550000	2430000	0.437838	-2.28
597	1019	Q9P0L0	6.3	60	16	13	Carbamidomethylation	27893	Vesicle-associated membrane protein-associated protein A OS=Homo sapiens OX=9606 GN=VAPA PE=1 SV=3	176000000	77100000	0.438068	-2.28
2564	3707	O43768	3.56	36	4	3		13389	Alpha-endosulfine OS=Homo sapiens OX=9606 GN=ENSA PE=1 SV=1	61600000	27000000	0.438312	-2.28
1176	915	Q14533	6.04	32	15	12	Carbamidomethylation	54928	Keratin type II cuticular Hb1 OS=Homo sapiens OX=9606 GN=KRT81 PE=1 SV=3	146000000	64200000	0.439726	-2.27
3733	5044	Q8N6N3	2.14	13	2	2		20599	UPF0690 protein C1orf52 OS=Homo sapiens OX=9606 GN=C1orf52 PE=1 SV=1	5340000	2350000	0.440075	-2.27
3986	4449	P32321	0.86	6	1	1		20016	Deoxycytidylate deaminase OS=Homo sapiens OX=9606 GN=DCTD PE=1 SV=2	3310000	1460000	0.441088	-2.27
2392	1673	Q14432	5.62	15	13	12	Carbamidomethylation	124979	cGMP-inhibited 3' 5'-cyclic phosphodiesterase A OS=Homo sapiens OX=9606 GN=PDE3A PE=1 SV=3	28100000	12400000	0.441281	-2.27
4364	5154	O75151	0.85	1	1	1		120775	Lysine-specific demethylase PHF2 OS=Homo sapiens OX=9606 GN=PHF2 PE=1 SV=4	791000	350000	0.442478	-2.26
3749	4289	Q9Y3D6	0.85	8	1	1	Carbamidomethylation	16938	Mitochondrial fission 1 protein OS=Homo sapiens OX=9606 GN=FIS1 PE=1 SV=2	4790000	2120000	0.442589	-2.26
3981	3778	Q99836	0.85	7	1	1		33233	Myeloid differentiation primary response protein MyD88 OS=Homo sapiens OX=9606 GN=MYD88 PE=1 SV=1	753000	334000	0.443559	-2.25
1293	714	Q9UKX7	5.83	26	9	9	Carbamidomethylation	50144	Nuclear pore complex protein Nup50 OS=Homo sapiens OX=9606 GN=NUP50 PE=1 SV=2	28400000	12600000	0.443662	-2.25
3990	4616	Q14114	1.5	3	3	2		105634	Low-density lipoprotein receptor-related protein 8 OS=Homo sapiens OX=9606 GN=LRP8 PE=1 SV=4	1360000	604000	0.444118	-2.25
1837	2205	Q9H910	6	56	8	8	Carbamidomethylation	20063	Jupiter microtubule associated homolog 2 OS=Homo sapiens OX=9606 GN=JPT2 PE=1 SV=1	43000000	19100000	0.444186	-2.25
3955	4699	P20585	0.85	1	1	1		127412	DNA mismatch repair protein Msh3 OS=Homo sapiens OX=9606 GN=MSH3 PE=1 SV=4	977000	434000	0.444217	-2.25
4527	5487	Q8NBF6	0.85	2	1	1		71947	Late secretory pathway protein AVL9 homolog OS=Homo sapiens OX=9606 GN=AVL9 PE=1 SV=1	1460000	649000	0.444521	-2.25
4288	6363	Q9Y2J4	0.85	1	1	1		85764	Angiomotin-like protein 2 OS=Homo sapiens OX=9606 GN=AMOTL2 PE=1 SV=3	659000	293000	0.444613	-2.25
3921	3823	Q9Y2U8	0.84	2	1	1	Carbamidomethylation	99997	Inner nuclear membrane protein Man1 OS=Homo sapiens OX=9606 GN=LEMD3 PE=1 SV=2	434000	193000	0.4447	-2.25
28	93	P35579	5.48	50	124	91	Carbamidomethylation; Deamidation (NQ)	226530	Myosin-9 OS=Homo sapiens OX=9606 GN=MYH9 PE=1 SV=4	160000000	71200000	0.445	-2.25
3073	3867	Q8NI22	5.75	23	2	2	Oxidation (M)	16390	Multiple coagulation factor deficiency protein 2 OS=Homo sapiens OX=9606 GN=MCFD2 PE=1 SV=1	7260000	3240000	0.446281	-2.24
4686	4769	Q8NI60	0.84	2	1	1		71950	Atypical kinase COQ8A mitochondrial OS=Homo sapiens OX=9606 GN=COQ8A PE=1 SV=1	2150000	963000	0.447907	-2.23
2853	2307	O60678	1.83	14	6	6	Carbamidomethylation	59903	Protein arginine N-methyltransferase 3 OS=Homo sapiens OX=9606 GN=PRMT3 PE=1 SV=4	20200000	9060000	0.448515	-2.23
299	435	Q9H4G0	5.87	26	24	20	Carbamidomethylation	98503	Band 4.1-like protein 1 OS=Homo sapiens OX=9606 GN=EPB41L1 PE=1 SV=2	52900000	23800000	0.449905	-2.22
3971	5006	O15235	0.84	18	1	1	Carbamidomethylation	15173	28S ribosomal protein S12 mitochondrial OS=Homo sapiens OX=9606 GN=MRPS12 PE=1 SV=1	2400000	1080000	0.45	-2.22
4211	5633	Q9Y605	0.83	19	1	1		14650	MORF4 family-associated protein 1 OS=Homo sapiens OX=9606 GN=MRFAP1 PE=1 SV=1	2990000	1350000	0.451505	-2.21
3231	2996	Q86XL3	0.93	2	2	2		104114	Ankyrin repeat and LEM domain-containing protein 2 OS=Homo sapiens OX=9606 GN=ANKLE2 PE=1 SV=4	1560000	705000	0.451923	-2.21
4287	5738	Q9NQS7	0.83	1	1	1		105429	Inner centromere protein OS=Homo sapiens OX=9606 GN=INCENP PE=1 SV=3	628000	284000	0.452229	-2.21
4001	6701	Q8WUZ0	1.48	13	2	2		23468	B-cell CLL/lymphoma 7 protein family member C OS=Homo sapiens OX=9606 GN=BCL7C PE=1 SV=3	3560000	1610000	0.452247	-2.21
3409	4076	Q8WTS6	3.68	8	3	3	Carbamidomethylation	40721	Histone-lysine N-methyltransferase SETD7 OS=Homo sapiens OX=9606 GN=SETD7 PE=1 SV=1	6850000	3100000	0.452555	-2.21
2065	1815	Q7Z2K6	5.1	9	8	8	Carbamidomethylation	100231	Endoplasmic reticulum metallopeptidase 1 OS=Homo sapiens OX=9606 GN=ERMP1 PE=1 SV=2	19700000	8920000	0.452792	-2.21
463	412	P68400	4.03	49	19	18	Carbamidomethylation	45144	Casein kinase II subunit alpha OS=Homo sapiens OX=9606 GN=CSNK2A1 PE=1 SV=1	64000000	29000000	0.453125	-2.21
2910	3306	Q5GLZ8	4.38	4	4	4	Carbamidomethylation	118563	Probable E3 ubiquitin-protein ligase HERC4 OS=Homo sapiens OX=9606 GN=HERC4 PE=1 SV=1	3790000	1720000	0.453826	-2.2
4700	5306	Q8IWL3	0.82	4	1	1		27422	Iron-sulfur cluster co-chaperone protein HscB OS=Homo sapiens OX=9606 GN=HSCB PE=1 SV=3	1540000	699000	0.453896	-2.2
990	549	P11498	6.23	35	32	32	Carbamidomethylation; Deamidation (NQ)	129634	Pyruvate carboxylase mitochondrial OS=Homo sapiens OX=9606 GN=PC PE=1 SV=2	56600000	25700000	0.454064	-2.2
4724	6085	Q9HCD6	0.82	1	1	1	Carbamidomethylation	219647	Protein TANC2 OS=Homo sapiens OX=9606 GN=TANC2 PE=1 SV=3	532000	242000	0.454887	-2.2
3757	4011	O14981	3.43	3	4	4		206886	TATA-binding protein-associated factor 172 OS=Homo sapiens OX=9606 GN=BTAF1 PE=1 SV=2	4210000	1920000	0.456057	-2.19
347	288	Q15075	5.27	27	31	31	Carbamidomethylation	162465	Early endosome antigen 1 OS=Homo sapiens OX=9606 GN=EEA1 PE=1 SV=2	26500000	12100000	0.456604	-2.19
2582	2710	Q9NR09	3.95	1	5	4	Carbamidomethylation	530260	Baculoviral IAP repeat-containing protein 6 OS=Homo sapiens OX=9606 GN=BIRC6 PE=1 SV=2	1740000	795000	0.456897	-2.19
2429	3273	Q9UPN6	2.8	4	5	4		140519	SR-related and CTD-associated factor 8 OS=Homo sapiens OX=9606 GN=SCAF8 PE=1 SV=1	3800000	1740000	0.457895	-2.18
1044	1396	O75116	2.93	13	17	13	Carbamidomethylation	160899	Rho-associated protein kinase 2 OS=Homo sapiens OX=9606 GN=ROCK2 PE=1 SV=4	9140000	4190000	0.458425	-2.18
4399	5022	Q7Z6K5	0.82	6	1	1		24943	Arpin OS=Homo sapiens OX=9606 GN=ARPIN PE=1 SV=1	2550000	1170000	0.458824	-2.18
4778	5537	Q9Y657	0.8	5	1	1		29601	Spindlin-1 OS=Homo sapiens OX=9606 GN=SPIN1 PE=1 SV=3	1590000	733000	0.461006	-2.17
1501	3876	P02795	5.79	69	11	3	Carbamidomethylation; Deamidation (NQ); Acetylation (Protein N-term)	6042	Metallothionein-2 OS=Homo sapiens OX=9606 GN=MT2A PE=1 SV=1	40500000	18700000	0.461728	-2.17
3433	3248	Q9BU76	4.86	14	3	3		29412	Multiple myeloma tumor-associated protein 2 OS=Homo sapiens OX=9606 GN=MMTAG2 PE=1 SV=1	4050000	1870000	0.461728	-2.17
3863	3589	O14733	4.54	10	4	4	Carbamidomethylation	47485	Dual specificity mitogen-activated protein kinase kinase 7 OS=Homo sapiens OX=9606 GN=MAP2K7 PE=1 SV=2	3530000	1630000	0.461756	-2.17
2289	2262	Q5VV41	4.51	8	4	4		80105	Rho guanine nucleotide exchange factor 16 OS=Homo sapiens OX=9606 GN=ARHGEF16 PE=1 SV=1	6020000	2780000	0.461794	-2.17
2179	2364	Q9C0J8	3.81	4	5	5	Carbamidomethylation; Deamidation (NQ)	145891	pre-mRNA 3' end processing protein WDR33 OS=Homo sapiens OX=9606 GN=WDR33 PE=1 SV=2	6610000	3070000	0.464448	-2.15
3255	2378	Q9UPT8	0.8	1	1	1		140256	Zinc finger CCCH domain-containing protein 4 OS=Homo sapiens OX=9606 GN=ZC3H4 PE=1 SV=3	2170000	1010000	0.465438	-2.15
2409	2865	Q9UBU9	4.15	7	4	4	Carbamidomethylation	70182	Nuclear RNA export factor 1 OS=Homo sapiens OX=9606 GN=NXF1 PE=1 SV=1	4360000	2030000	0.465596	-2.15
4497	5046	Q9Y3A2	0.98	6	2	2		30447	Probable U3 small nucleolar RNA-associated protein 11 OS=Homo sapiens OX=9606 GN=UTP11 PE=1 SV=2	2640000	1230000	0.465909	-2.15
2806	2900	P27707	3.25	11	3	3	Carbamidomethylation	30519	Deoxycytidine kinase OS=Homo sapiens OX=9606 GN=DCK PE=1 SV=1	3670000	1710000	0.46594	-2.15
1628	814	Q32MZ4	3.83	17	10	9	Carbamidomethylation	89253	Leucine-rich repeat flightless-interacting protein 1 OS=Homo sapiens OX=9606 GN=LRRFIP1 PE=1 SV=2	12900000	6020000	0.466667	-2.14
4173	4615	Q12857	1.94	4	2	2	Carbamidomethylation	55944	Nuclear factor 1 A-type OS=Homo sapiens OX=9606 GN=NFIA PE=1 SV=2	1860000	868000	0.466667	-2.14
837	1079	Q8TDD1	4.63	28	22	22	Carbamidomethylation	98595	ATP-dependent RNA helicase DDX54 OS=Homo sapiens OX=9606 GN=DDX54 PE=1 SV=2	27400000	12800000	0.467153	-2.14
4774	8045	Q9UNA1	0.78	1	1	1		92235	Rho GTPase-activating protein 26 OS=Homo sapiens OX=9606 GN=ARHGAP26 PE=1 SV=1	174000	81400	0.467816	-2.14
4088	4314	O00268	0.79	1	1	1		110114	Transcription initiation factor TFIID subunit 4 OS=Homo sapiens OX=9606 GN=TAF4 PE=1 SV=2	889000	417000	0.469066	-2.13
3405	3412	O43464	4.54	7	3	3		48841	Serine protease HTRA2 mitochondrial OS=Homo sapiens OX=9606 GN=HTRA2 PE=1 SV=2	32600000	15300000	0.469325	-2.13
1515	1884	P50897	5.3	26	5	5	Carbamidomethylation	34193	Palmitoyl-protein thioesterase 1 OS=Homo sapiens OX=9606 GN=PPT1 PE=1 SV=1	30200000	14200000	0.470199	-2.13
1955	2086	Q15257	2.58	18	7	7		40668	Serine/threonine-protein phosphatase 2A activator OS=Homo sapiens OX=9606 GN=PTPA PE=1 SV=3	19600000	9230000	0.470918	-2.12
2649	2632	Q01650	4.15	14	6	5		55010	Large neutral amino acids transporter small subunit 1 OS=Homo sapiens OX=9606 GN=SLC7A5 PE=1 SV=2	42200000	19900000	0.471564	-2.12
2933	3221	Q8TB72	0.78	3	4	1		114216	Pumilio homolog 2 OS=Homo sapiens OX=9606 GN=PUM2 PE=1 SV=2	2860000	1350000	0.472028	-2.12
4327	4664	O95684	0.78	2	1	1		43065	FGFR1 oncogene partner OS=Homo sapiens OX=9606 GN=FGFR1OP PE=1 SV=1	703000	333000	0.473684	-2.11
1301	2313	P61224	5.47	43	8	2	Carbamidomethylation; Deamidation (NQ)	20825	Ras-related protein Rap-1b OS=Homo sapiens OX=9606 GN=RAP1B PE=1 SV=1	47700000	22600000	0.473795	-2.11
3035	2581	Q9Y6M5	2.87	17	5	5	Carbamidomethylation; Deamidation (NQ)	55300	Zinc transporter 1 OS=Homo sapiens OX=9606 GN=SLC30A1 PE=1 SV=3	6120000	2900000	0.473856	-2.11
4863	9697	Q16678	0.77	2	1	1	Carbamidomethylation	60846	Cytochrome P450 1B1 OS=Homo sapiens OX=9606 GN=CYP1B1 PE=1 SV=2	694000	329000	0.474063	-2.11
4158	5182	P82912	0.78	6	1	1		20616	28S ribosomal protein S11 mitochondrial OS=Homo sapiens OX=9606 GN=MRPS11 PE=1 SV=2	8280000	3930000	0.474638	-2.11
4079	4757	Q15751	0.77	0	2	1		532234	Probable E3 ubiquitin-protein ligase HERC1 OS=Homo sapiens OX=9606 GN=HERC1 PE=1 SV=2	476000	226000	0.47479	-2.11
4572	5327	Q16656	0.77	2	1	1		53541	Nuclear respiratory factor 1 OS=Homo sapiens OX=9606 GN=NRF1 PE=1 SV=1	579000	275000	0.474957	-2.11
560	356	P35221	5.61	26	18	18	Carbamidomethylation; Acetylation (Protein N-term)	100071	Catenin alpha-1 OS=Homo sapiens OX=9606 GN=CTNNA1 PE=1 SV=1	30500000	14500000	0.47541	-2.1
1333	1961	Q92930	0.77	25	5	1		23584	Ras-related protein Rab-8B OS=Homo sapiens OX=9606 GN=RAB8B PE=1 SV=2	673000	320000	0.475483	-2.1
260	286	Q7Z6Z7	5.19	16	57	56	Carbamidomethylation; Deamidation (NQ)	481896	E3 ubiquitin-protein ligase HUWE1 OS=Homo sapiens OX=9606 GN=HUWE1 PE=1 SV=3	32800000	15600000	0.47561	-2.1
4790	7004	Q8N3V7	0.77	1	1	1		99463	Synaptopodin OS=Homo sapiens OX=9606 GN=SYNPO PE=1 SV=2	271000	129000	0.476015	-2.1
3583	4546	Q8IXM3	1.7	12	2	2		15383	39S ribosomal protein L41 mitochondrial OS=Homo sapiens OX=9606 GN=MRPL41 PE=1 SV=1	8360000	3980000	0.476077	-2.1
4317	4850	Q9H0K6	1.73	3	2	2	Carbamidomethylation	80701	Pseudouridylate synthase 7 homolog-like protein OS=Homo sapiens OX=9606 GN=PUS7L PE=1 SV=1	2200000	1050000	0.477273	-2.1
2405	1712	Q16666	4.99	19	12	12	Carbamidomethylation	88256	Gamma-interferon-inducible protein 16 OS=Homo sapiens OX=9606 GN=IFI16 PE=1 SV=3	24700000	11800000	0.477733	-2.09
3690	4292	Q9BYM8	2.67	9	3	3	Carbamidomethylation	57572	RanBP-type and C3HC4-type zinc finger-containing protein 1 OS=Homo sapiens OX=9606 GN=RBCK1 PE=1 SV=2	1330000	636000	0.478195	-2.09
2822	2468	P49916	4.39	6	5	5		112907	DNA ligase 3 OS=Homo sapiens OX=9606 GN=LIG3 PE=1 SV=2	6000000	2870000	0.478333	-2.09
3078	3652	Q13541	3.39	65	6	5	Carbamidomethylation; Acetylation (Protein N-term)	12580	Eukaryotic translation initiation factor 4E-binding protein 1 OS=Homo sapiens OX=9606 GN=EIF4EBP1 PE=1 SV=3	58300000	27900000	0.478559	-2.09
2631	2569	P19404	2.42	19	4	4	Carbamidomethylation	27392	NADH dehydrogenase [ubiquinone] flavoprotein 2 mitochondrial OS=Homo sapiens OX=9606 GN=NDUFV2 PE=1 SV=2	23800000	11400000	0.478992	-2.09
3321	4398	Q96HY6	4.93	21	3	3		35611	DDRGK domain-containing protein 1 OS=Homo sapiens OX=9606 GN=DDRGK1 PE=1 SV=2	12500000	5990000	0.4792	-2.09
2443	3151	O95249	4.85	16	4	4	Carbamidomethylation; Acetylation (Protein N-term)	28613	Golgi SNAP receptor complex member 1 OS=Homo sapiens OX=9606 GN=GOSR1 PE=1 SV=1	12600000	6050000	0.480159	-2.08
3671	3197	Q8IUF8	2.11	8	3	3		52800	Ribosomal oxygenase 2 OS=Homo sapiens OX=9606 GN=RIOX2 PE=1 SV=1	2820000	1360000	0.48227	-2.07
2247	1520	P49840	1.34	10	5	2	Carbamidomethylation; Acetylation (Protein N-term)	50981	Glycogen synthase kinase-3 alpha OS=Homo sapiens OX=9606 GN=GSK3A PE=1 SV=2	3420000	1650000	0.482456	-2.07
4702	5575	Q8N4H5	0.76	14	1	1		6035	Mitochondrial import receptor subunit TOM5 homolog OS=Homo sapiens OX=9606 GN=TOMM5 PE=1 SV=1	8370000	4040000	0.482676	-2.07
3527	4017	O60563	1.48	7	4	4	Carbamidomethylation	80685	Cyclin-T1 OS=Homo sapiens OX=9606 GN=CCNT1 PE=1 SV=1	3430000	1660000	0.483965	-2.07
4786	6782	P98155	0.75	1	1	1		96098	Very low-density lipoprotein receptor OS=Homo sapiens OX=9606 GN=VLDLR PE=1 SV=1	343000	166000	0.483965	-2.07
4764	6729	P54750	0.75	2	1	1		61252	Calcium/calmodulin-dependent 3' 5'-cyclic nucleotide phosphodiesterase 1A OS=Homo sapiens OX=9606 GN=PDE1A PE=1 SV=2	1190000	578000	0.485714	-2.06
4571	5324	P42338	0.74	1	1	1	Carbamidomethylation	122762	Phosphatidylinositol 4 5-bisphosphate 3-kinase catalytic subunit beta isoform OS=Homo sapiens OX=9606 GN=PIK3CB PE=1 SV=1	290000	141000	0.486207	-2.06
4870	11224	P08151	0.74	1	1	1		117905	Zinc finger protein GLI1 OS=Homo sapiens OX=9606 GN=GLI1 PE=1 SV=1	1110000	543000	0.489189	-2.04
2075	1839	Q53FA7	3.37	24	5	5	Carbamidomethylation	35536	Quinone oxidoreductase PIG3 OS=Homo sapiens OX=9606 GN=TP53I3 PE=1 SV=2	12400000	6070000	0.489516	-2.04
2466	2118	Q96EK5	2.97	14	6	6	Carbamidomethylation	71814	KIF1-binding protein OS=Homo sapiens OX=9606 GN=KIF1BP PE=1 SV=1	6680000	3270000	0.489521	-2.04
1956	3912	P18859	4.85	52	8	8		12588	ATP synthase-coupling factor 6 mitochondrial OS=Homo sapiens OX=9606 GN=ATP5PF PE=1 SV=1	57400000	28200000	0.491289	-2.04
2070	1337	Q9NRR5	4.25	19	8	5	Carbamidomethylation	63853	Ubiquilin-4 OS=Homo sapiens OX=9606 GN=UBQLN4 PE=1 SV=2	9280000	4560000	0.491379	-2.04
3414	3699	O15479	4.45	13	5	4		35277	Melanoma-associated antigen B2 OS=Homo sapiens OX=9606 GN=MAGEB2 PE=1 SV=3	23800000	11700000	0.491597	-2.03
351	364	Q8WWM7	5.65	40	30	30	Carbamidomethylation; Deamidation (NQ); Acetylation (Protein N-term)	113374	Ataxin-2-like protein OS=Homo sapiens OX=9606 GN=ATXN2L PE=1 SV=2	74000000	36400000	0.491892	-2.03
4599	6147	Q7L1W4	0.73	2	1	1		98201	Volume-regulated anion channel subunit LRRC8D OS=Homo sapiens OX=9606 GN=LRRC8D PE=1 SV=1	438000	216000	0.493151	-2.03
3324	3531	Q147X3	0.73	5	1	1		39320	N-alpha-acetyltransferase 30 OS=Homo sapiens OX=9606 GN=NAA30 PE=1 SV=1	1860000	918000	0.493548	-2.03
3617	3477	Q63ZY3	4.48	8	5	5		91174	KN motif and ankyrin repeat domain-containing protein 2 OS=Homo sapiens OX=9606 GN=KANK2 PE=1 SV=1	6280000	3100000	0.493631	-2.03
3077	4318	Q8IY95	1.49	14	3	3	Carbamidomethylation	30922	Transmembrane protein 192 OS=Homo sapiens OX=9606 GN=TMEM192 PE=1 SV=1	14800000	7310000	0.493919	-2.02
4638	6579	Q16635	0.9	8	2	2		33459	Tafazzin OS=Homo sapiens OX=9606 GN=TAZ PE=1 SV=1	666000	329000	0.493994	-2.02
4338	4492	O60784	0.95	8	2	2		53818	Target of Myb protein 1 OS=Homo sapiens OX=9606 GN=TOM1 PE=1 SV=2	1240000	613000	0.494355	-2.02
3243	2587	Q9BTX1	4.14	7	4	4	Carbamidomethylation; Deamidation (NQ)	76305	Nucleoporin NDC1 OS=Homo sapiens OX=9606 GN=NDC1 PE=1 SV=2	5640000	2800000	0.496454	-2.01
4087	4100	Q9NVH2	0.72	1	1	1	Carbamidomethylation	106834	Integrator complex subunit 7 OS=Homo sapiens OX=9606 GN=INTS7 PE=1 SV=1	882000	438000	0.496599	-2.01
2983	3173	Q9UBW7	0.72	1	1	1		154910	Zinc finger MYM-type protein 2 OS=Homo sapiens OX=9606 GN=ZMYM2 PE=1 SV=1	523000	260000	0.497132	-2.01
994	762	O43237	4.27	32	12	12		54099	Cytoplasmic dynein 1 light intermediate chain 2 OS=Homo sapiens OX=9606 GN=DYNC1LI2 PE=1 SV=1	36600000	18200000	0.497268	-2.01
3727	4186	P78345	0.72	3	1	1		31834	Ribonuclease P protein subunit p38 OS=Homo sapiens OX=9606 GN=RPP38 PE=1 SV=2	2190000	1090000	0.497717	-2.01
4222	5504	Q8N2M8	0.72	2	1	1		77161	CLK4-associating serine/arginine rich protein OS=Homo sapiens OX=9606 GN=CLASRP PE=1 SV=4	688000	343000	0.498547	-2.01
2664	2339	Q05209	4.15	9	5	5	Carbamidomethylation	88106	Tyrosine-protein phosphatase non-receptor type 12 OS=Homo sapiens OX=9606 GN=PTPN12 PE=1 SV=3	5240000	2620000	0.5	-2
2740	2329	Q7Z3K3	1.77	1	2	2		155343	Pogo transposable element with ZNF domain OS=Homo sapiens OX=9606 GN=POGZ PE=1 SV=2	3760000	1880000	0.5	-2
180	287	P34897	3.64	51	31	29	Carbamidomethylation; Deamidation (NQ)	55993	Serine hydroxymethyltransferase mitochondrial OS=Homo sapiens OX=9606 GN=SHMT2 PE=1 SV=3	145000000	290000000	2	2
1378	943	P13674	4.8	31	13	13	Carbamidomethylation	61049	Prolyl 4-hydroxylase subunit alpha-1 OS=Homo sapiens OX=9606 GN=P4HA1 PE=1 SV=2	14300000	28600000	2	2
4701	5311	Q07889	0.72	1	1	1		152463	Son of sevenless homolog 1 OS=Homo sapiens OX=9606 GN=SOS1 PE=1 SV=1	415000	830000	2	2
3824	4637	Q8NEW0	0.72	4	1	1	Carbamidomethylation	41626	Zinc transporter 7 OS=Homo sapiens OX=9606 GN=SLC30A7 PE=2 SV=1	2910000	5830000	2.00344	2
1224	1103	Q7L2H7	4.77	40	11	11	Carbamidomethylation	42503	Eukaryotic translation initiation factor 3 subunit M OS=Homo sapiens OX=9606 GN=EIF3M PE=1 SV=1	18700000	37500000	2.00535	2.01
1736	1290	Q8NF37	4.74	21	10	10	Carbamidomethylation	59151	Lysophosphatidylcholine acyltransferase 1 OS=Homo sapiens OX=9606 GN=LPCAT1 PE=1 SV=2	14100000	28300000	2.00709	2.01
2385	3103	O60925	2.15	43	4	4		14210	Prefoldin subunit 1 OS=Homo sapiens OX=9606 GN=PFDN1 PE=1 SV=2	13600000	27300000	2.00735	2.01
925	3288	O14556	0.72	12	12	1	Carbamidomethylation; Deamidation (NQ); Acetylation (Protein N-term)	44501	Glyceraldehyde-3-phosphate dehydrogenase testis-specific OS=Homo sapiens OX=9606 GN=GAPDHS PE=1 SV=2	2480000	4980000	2.00806	2.01
2772	2773	Q9GZT8	3.7	8	3	3	Carbamidomethylation	41968	NIF3-like protein 1 OS=Homo sapiens OX=9606 GN=NIF3L1 PE=1 SV=2	1240000	2490000	2.00806	2.01
2610	3714	Q9NYV4	0.72	2	3	1	Carbamidomethylation	164154	Cyclin-dependent kinase 12 OS=Homo sapiens OX=9606 GN=CDK12 PE=1 SV=2	368000	739000	2.00815	2.01
4707	5167	Q9NPJ6	0.72	4	1	1		29745	Mediator of RNA polymerase II transcription subunit 4 OS=Homo sapiens OX=9606 GN=MED4 PE=1 SV=1	582000	1170000	2.01031	2.01
468	496	P62714	1.23	62	21	2	Carbamidomethylation; Deamidation (NQ)	35575	Serine/threonine-protein phosphatase 2A catalytic subunit beta isoform OS=Homo sapiens OX=9606 GN=PPP2CB PE=1 SV=1	746000	1500000	2.01072	2.01
384	218	Q8TEQ6	4.94	33	41	41	Carbamidomethylation; Deamidation (NQ)	168589	Gem-associated protein 5 OS=Homo sapiens OX=9606 GN=GEMIN5 PE=1 SV=3	25600000	51500000	2.01172	2.01
874	657	P50416	3.63	27	19	19	Carbamidomethylation	88368	Carnitine O-palmitoyltransferase 1 liver isoform OS=Homo sapiens OX=9606 GN=CPT1A PE=1 SV=2	28600000	57600000	2.01399	2.01
2682	3077	O75027	4.47	5	4	4		82641	ATP-binding cassette sub-family B member 7 mitochondrial OS=Homo sapiens OX=9606 GN=ABCB7 PE=1 SV=2	4650000	9370000	2.01505	2.02
1619	2255	P61970	1.55	65	9	9	Carbamidomethylation	14478	Nuclear transport factor 2 OS=Homo sapiens OX=9606 GN=NUTF2 PE=1 SV=1	31900000	64400000	2.01881	2.02
3017	3201	Q9Y619	3.68	15	5	5	Carbamidomethylation	32736	Mitochondrial ornithine transporter 1 OS=Homo sapiens OX=9606 GN=SLC25A15 PE=1 SV=1	4110000	8300000	2.01946	2.02
4623	7526	O60427	1.59	5	2	2	Carbamidomethylation	51964	Acyl-CoA (8-3)-desaturase OS=Homo sapiens OX=9606 GN=FADS1 PE=1 SV=3	1010000	2040000	2.0198	2.02
4121	4932	P23443	0.73	2	1	1		59140	Ribosomal protein S6 kinase beta-1 OS=Homo sapiens OX=9606 GN=RPS6KB1 PE=1 SV=2	287000	581000	2.02439	2.02
3694	3344	Q9H814	3.77	9	3	3	Carbamidomethylation	44403	Phosphorylated adapter RNA export protein OS=Homo sapiens OX=9606 GN=PHAX PE=1 SV=1	6220000	12600000	2.02572	2.03
1911	1691	P15586	4.39	12	6	6	Carbamidomethylation	62082	N-acetylglucosamine-6-sulfatase OS=Homo sapiens OX=9606 GN=GNS PE=1 SV=3	8280000	16800000	2.02899	2.03
4819	7728	Q8WV74	0.73	6	1	1	Carbamidomethylation	25370	Nucleoside diphosphate-linked moiety X motif 8 OS=Homo sapiens OX=9606 GN=NUDT8 PE=1 SV=2	517000	1050000	2.03095	2.03
32	119	P58107	4.97	16	80	70	Carbamidomethylation; Deamidation (NQ)	555666	Epiplakin OS=Homo sapiens OX=9606 GN=EPPK1 PE=1 SV=3	41500000	84400000	2.03373	2.03
3551	3627	O14925	3.78	27	4	4		21943	Mitochondrial import inner membrane translocase subunit Tim23 OS=Homo sapiens OX=9606 GN=TIMM23 PE=1 SV=1	3110000	6340000	2.03859	2.04
393	437	Q02218	4.81	31	29	29	Carbamidomethylation; Deamidation (NQ)	115935	2-oxoglutarate dehydrogenase mitochondrial OS=Homo sapiens OX=9606 GN=OGDH PE=1 SV=3	17900000	36500000	2.03911	2.04
113	105	P27824	6.79	55	51	51	Carbamidomethylation; Deamidation (NQ)	67568	Calnexin OS=Homo sapiens OX=9606 GN=CANX PE=1 SV=2	276000000	563000000	2.03986	2.04
1573	3722	P62314	4.6	45	4	4	Deamidation (NQ)	13282	Small nuclear ribonucleoprotein Sm D1 OS=Homo sapiens OX=9606 GN=SNRPD1 PE=1 SV=1	49000000	100000000	2.04082	2.04
2829	1927	P12694	3.67	11	4	4		50471	2-oxoisovalerate dehydrogenase subunit alpha mitochondrial OS=Homo sapiens OX=9606 GN=BCKDHA PE=1 SV=2	4240000	8670000	2.04481	2.04
2940	3315	Q86WR0	4.48	19	5	5	Carbamidomethylation	24479	Coiled-coil domain-containing protein 25 OS=Homo sapiens OX=9606 GN=CCDC25 PE=1 SV=2	6840000	14000000	2.04678	2.05
1554	1204	Q969Z0	4.95	25	13	13		70738	FAST kinase domain-containing protein 4 OS=Homo sapiens OX=9606 GN=TBRG4 PE=1 SV=1	20200000	41400000	2.0495	2.05
1621	1535	Q14669	3.46	5	9	9	Carbamidomethylation	220432	E3 ubiquitin-protein ligase TRIP12 OS=Homo sapiens OX=9606 GN=TRIP12 PE=1 SV=1	3700000	7590000	2.05135	2.05
2928	2243	Q9NVX2	4.42	24	8	8	Carbamidomethylation	53320	Notchless protein homolog 1 OS=Homo sapiens OX=9606 GN=NLE1 PE=1 SV=4	5650000	11600000	2.0531	2.05
3864	3719	Q5JS54	4.62	51	5	5	Carbamidomethylation; Acetylation (Protein N-term)	13775	Proteasome assembly chaperone 4 OS=Homo sapiens OX=9606 GN=PSMG4 PE=1 SV=2	5260000	10800000	2.05323	2.05
4206	4712	Q5C9Z4	1.53	3	2	2		96257	Nucleolar MIF4G domain-containing protein 1 OS=Homo sapiens OX=9606 GN=NOM1 PE=1 SV=1	324000	667000	2.05864	2.06
3575	3910	Q99685	4.76	19	4	4		33261	Monoglyceride lipase OS=Homo sapiens OX=9606 GN=MGLL PE=1 SV=2	5390000	11100000	2.05937	2.06
2871	3170	Q99643	5.14	34	5	5	Carbamidomethylation; Deamidation (NQ)	18610	Succinate dehydrogenase cytochrome b560 subunit mitochondrial OS=Homo sapiens OX=9606 GN=SDHC PE=1 SV=1	21800000	44900000	2.05963	2.06
1183	986	P48449	4.05	14	9	9	Carbamidomethylation	83309	Lanosterol synthase OS=Homo sapiens OX=9606 GN=LSS PE=1 SV=1	6160000	12700000	2.06169	2.06
4814	7430	Q8WW59	0.75	5	1	1		23129	SPRY domain-containing protein 4 OS=Homo sapiens OX=9606 GN=SPRYD4 PE=1 SV=2	688000	1420000	2.06395	2.06
4044	4326	Q6P1R4	4.15	9	4	4	Carbamidomethylation	53230	tRNA-dihydrouridine(16/17) synthase [NAD(P)(+)]-like OS=Homo sapiens OX=9606 GN=DUS1L PE=1 SV=1	1340000	2770000	2.06716	2.07
2851	2985	P61923	4.83	25	3	3		20198	Coatomer subunit zeta-1 OS=Homo sapiens OX=9606 GN=COPZ1 PE=1 SV=1	8630000	17900000	2.07416	2.07
4470	5925	P53814	0.76	1	1	1		99059	Smoothelin OS=Homo sapiens OX=9606 GN=SMTN PE=1 SV=7	631000	1310000	2.07607	2.08
2403	1628	P98194	1.48	4	3	3	Carbamidomethylation	100577	Calcium-transporting ATPase type 2C member 1 OS=Homo sapiens OX=9606 GN=ATP2C1 PE=1 SV=3	967000	2010000	2.07859	2.08
684	650	Q99439	5.39	48	21	19	Carbamidomethylation; Acetylation (Protein N-term)	33697	Calponin-2 OS=Homo sapiens OX=9606 GN=CNN2 PE=1 SV=4	38800000	80700000	2.0799	2.08
3001	3375	P57737	4.22	5	4	4	Carbamidomethylation	100605	Coronin-7 OS=Homo sapiens OX=9606 GN=CORO7 PE=1 SV=2	2820000	5870000	2.08156	2.08
4668	4971	Q99996	0.76	0	1	1		452990	A-kinase anchor protein 9 OS=Homo sapiens OX=9606 GN=AKAP9 PE=1 SV=4	562000	1170000	2.08185	2.08
607	879	P00387	4.7	47	17	16	Carbamidomethylation	34235	NADH-cytochrome b5 reductase 3 OS=Homo sapiens OX=9606 GN=CYB5R3 PE=1 SV=3	62200000	130000000	2.09003	2.09
646	3491	P60903	6.13	49	13	13	Carbamidomethylation; Deamidation (NQ)	11203	Protein S100-A10 OS=Homo sapiens OX=9606 GN=S100A10 PE=1 SV=2	296000000	619000000	2.09122	2.09
3810	4197	Q86W56	1.77	3	2	2	Carbamidomethylation	111110	Poly(ADP-ribose) glycohydrolase OS=Homo sapiens OX=9606 GN=PARG PE=1 SV=1	669000	1400000	2.09268	2.09
4429	7419	Q9Y5U9	1.87	34	2	2		8969	Immediate early response 3-interacting protein 1 OS=Homo sapiens OX=9606 GN=IER3IP1 PE=1 SV=1	4730000	9900000	2.09302	2.09
4258	4331	Q96SB8	0.77	1	1	1	Carbamidomethylation	126325	Structural maintenance of chromosomes protein 6 OS=Homo sapiens OX=9606 GN=SMC6 PE=1 SV=2	327000	685000	2.0948	2.09
1425	1876	P51148	5.53	44	8	4	Deamidation (NQ)	23483	Ras-related protein Rab-5C OS=Homo sapiens OX=9606 GN=RAB5C PE=1 SV=2	21000000	44100000	2.1	2.1
3611	3448	O43719	0.78	1	1	1	Carbamidomethylation	85853	HIV Tat-specific factor 1 OS=Homo sapiens OX=9606 GN=HTATSF1 PE=1 SV=1	569000	1200000	2.10896	2.11
2669	2729	Q6PD62	4.36	4	4	4	Carbamidomethylation	133502	RNA polymerase-associated protein CTR9 homolog OS=Homo sapiens OX=9606 GN=CTR9 PE=1 SV=1	1370000	2890000	2.10949	2.11
4148	3947	Q9H8V3	0.78	1	1	1		103505	Protein ECT2 OS=Homo sapiens OX=9606 GN=ECT2 PE=1 SV=4	50700	107000	2.11045	2.11
2531	2334	Q9Y4C8	4.91	7	6	6	Carbamidomethylation	107332	Probable RNA-binding protein 19 OS=Homo sapiens OX=9606 GN=RBM19 PE=1 SV=3	4240000	8960000	2.11321	2.11
2382	2404	Q16222	2.75	16	8	7	Carbamidomethylation; Deamidation (NQ)	58769	UDP-N-acetylhexosamine pyrophosphorylase OS=Homo sapiens OX=9606 GN=UAP1 PE=1 SV=3	5860000	12400000	2.11604	2.12
2942	2518	Q15120	0.78	3	1	1		46939	[Pyruvate dehydrogenase (acetyl-transferring)] kinase isozyme 3 mitochondrial OS=Homo sapiens OX=9606 GN=PDK3 PE=1 SV=1	187000	396000	2.11765	2.12
3550	3106	Q9BXB4	1.53	5	3	3	Carbamidomethylation	83643	Oxysterol-binding protein-related protein 11 OS=Homo sapiens OX=9606 GN=OSBPL11 PE=1 SV=2	840000	1780000	2.11905	2.12
3245	3428	Q9H0V9	0.78	3	1	1		39711	VIP36-like protein OS=Homo sapiens OX=9606 GN=LMAN2L PE=1 SV=1	72600	154000	2.12121	2.12
500	401	P23921	5.17	37	35	35	Carbamidomethylation	90070	Ribonucleoside-diphosphate reductase large subunit OS=Homo sapiens OX=9606 GN=RRM1 PE=1 SV=1	34500000	73300000	2.12464	2.12
2296	1783	Q96IU4	5.54	45	9	9	Carbamidomethylation; Deamidation (NQ)	22346	Protein ABHD14B OS=Homo sapiens OX=9606 GN=ABHD14B PE=1 SV=1	28700000	61000000	2.12544	2.13
1521	1328	Q9BWM7	5.29	40	12	9	Carbamidomethylation	35503	Sideroflexin-3 OS=Homo sapiens OX=9606 GN=SFXN3 PE=1 SV=3	13200000	28100000	2.12879	2.13
187	205	P16435	4.74	40	36	36	Carbamidomethylation; Deamidation (NQ)	76690	NADPH--cytochrome P450 reductase OS=Homo sapiens OX=9606 GN=POR PE=1 SV=2	51200000	109000000	2.12891	2.13
1482	1405	Q9Y3T9	1.75	16	13	13	Carbamidomethylation	84919	Nucleolar complex protein 2 homolog OS=Homo sapiens OX=9606 GN=NOC2L PE=1 SV=4	13900000	29600000	2.1295	2.13
2144	2357	Q96M27	4.7	23	11	11		46701	Protein PRRC1 OS=Homo sapiens OX=9606 GN=PRRC1 PE=1 SV=1	8400000	17900000	2.13095	2.13
3832	4387	Q99720	5.24	9	2	2		25128	Sigma non-opioid intracellular receptor 1 OS=Homo sapiens OX=9606 GN=SIGMAR1 PE=1 SV=1	13200000	28200000	2.13636	2.14
2722	3206	Q15404	4.22	19	6	6		31540	Ras suppressor protein 1 OS=Homo sapiens OX=9606 GN=RSU1 PE=1 SV=3	7060000	15100000	2.13881	2.14
4324	4317	Q9NWS8	4.36	7	3	3		51604	Required for meiotic nuclear division protein 1 homolog OS=Homo sapiens OX=9606 GN=RMND1 PE=1 SV=2	1580000	3380000	2.13924	2.14
3018	2089	Q9Y5X1	4.81	16	8	8	Carbamidomethylation	66592	Sorting nexin-9 OS=Homo sapiens OX=9606 GN=SNX9 PE=1 SV=1	5600000	12000000	2.14286	2.14
4779	5552	Q86TP1	0.79	2	1	1		50200	Exopolyphosphatase PRUNE1 OS=Homo sapiens OX=9606 GN=PRUNE1 PE=1 SV=2	133000	285000	2.14286	2.14
4370	6203	Q9UI08	0.79	6	2	1	Carbamidomethylation; Acetylation (Protein N-term)	44620	Ena/VASP-like protein OS=Homo sapiens OX=9606 GN=EVL PE=1 SV=2	153000	328000	2.14379	2.14
1970	1816	Q15813	4.13	8	4	4		59346	Tubulin-specific chaperone E OS=Homo sapiens OX=9606 GN=TBCE PE=1 SV=1	2470000	5300000	2.14575	2.15
2825	3424	Q9NVE7	4.1	5	4	4	Carbamidomethylation	85991	Pantothenate kinase 4 OS=Homo sapiens OX=9606 GN=PANK4 PE=1 SV=1	1850000	3970000	2.14595	2.15
4454	4700	Q92614	1.38	2	3	2	Carbamidomethylation	233113	Unconventional myosin-XVIIIa OS=Homo sapiens OX=9606 GN=MYO18A PE=1 SV=3	582000	1250000	2.14777	2.15
3928	5801	Q9C0G6	0.8	0	1	1	Deamidation (NQ)	475986	Dynein heavy chain 6 axonemal OS=Homo sapiens OX=9606 GN=DNAH6 PE=2 SV=3	6890000	14800000	2.14804	2.15
2379	2554	P18615	3.99	16	5	5	Carbamidomethylation	43240	Negative elongation factor E OS=Homo sapiens OX=9606 GN=NELFE PE=1 SV=3	3060000	6580000	2.15033	2.15
343	172	P54886	5.87	43	32	31	Carbamidomethylation; Deamidation (NQ)	87302	Delta-1-pyrroline-5-carboxylate synthase OS=Homo sapiens OX=9606 GN=ALDH18A1 PE=1 SV=2	30700000	66100000	2.15309	2.15
1907	2064	Q8NE86	2.47	25	9	9	Carbamidomethylation	39867	Calcium uniporter protein mitochondrial OS=Homo sapiens OX=9606 GN=MCU PE=1 SV=1	8170000	17600000	2.15422	2.15
4825	8194	Q9H251	0.8	0	1	1		369494	Cadherin-23 OS=Homo sapiens OX=9606 GN=CDH23 PE=1 SV=2	445000	960000	2.1573	2.16
1806	1646	O00170	4.25	30	8	8	Carbamidomethylation	37636	AH receptor-interacting protein OS=Homo sapiens OX=9606 GN=AIP PE=1 SV=2	6420000	13900000	2.16511	2.17
3876	4351	P14859	0.81	2	1	1		76472	POU domain class 2 transcription factor 1 OS=Homo sapiens OX=9606 GN=POU2F1 PE=1 SV=2	197000	427000	2.16751	2.17
4107	4658	Q9Y3P9	1.43	2	2	2		121737	Rab GTPase-activating protein 1 OS=Homo sapiens OX=9606 GN=RABGAP1 PE=1 SV=3	338000	733000	2.16864	2.17
1991	2686	Q7RTV0	5.49	60	7	7	Carbamidomethylation	12405	PHD finger-like domain-containing protein 5A OS=Homo sapiens OX=9606 GN=PHF5A PE=1 SV=1	11700000	25400000	2.17094	2.17
2177	1833	P47712	1.91	3	2	2		85239	Cytosolic phospholipase A2 OS=Homo sapiens OX=9606 GN=PLA2G4A PE=1 SV=2	1460000	3170000	2.17123	2.17
3160	3429	Q8TB61	2.72	7	3	3	Carbamidomethylation; Deamidation (NQ)	47515	Adenosine 3'-phospho 5'-phosphosulfate transporter 1 OS=Homo sapiens OX=9606 GN=SLC35B2 PE=1 SV=1	1760000	3840000	2.18182	2.18
3656	3893	P51692	2.45	4	3	3		89866	Signal transducer and activator of transcription 5B OS=Homo sapiens OX=9606 GN=STAT5B PE=1 SV=2	733000	1600000	2.18281	2.18
4240	8877	Q8N6L1	1.91	12	2	2		14679	Keratinocyte-associated protein 2 OS=Homo sapiens OX=9606 GN=KRTCAP2 PE=1 SV=2	3000000	6550000	2.18333	2.18
3299	3556	Q13257	2.02	8	2	2	Carbamidomethylation	23510	Mitotic spindle assembly checkpoint protein MAD2A OS=Homo sapiens OX=9606 GN=MAD2L1 PE=1 SV=1	2780000	6070000	2.18345	2.18
1782	1858	O75844	4.05	25	10	10		54813	CAAX prenyl protease 1 homolog OS=Homo sapiens OX=9606 GN=ZMPSTE24 PE=1 SV=2	21900000	47900000	2.18721	2.19
1937	1853	P30519	5.29	31	9	9	Carbamidomethylation	36033	Heme oxygenase 2 OS=Homo sapiens OX=9606 GN=HMOX2 PE=1 SV=2	19700000	43200000	2.19289	2.19
4322	6254	O14662	0.82	3	1	1	Carbamidomethylation	37031	Syntaxin-16 OS=Homo sapiens OX=9606 GN=STX16 PE=1 SV=3	766000	1680000	2.19321	2.19
4057	5833	Q9NRP2	1.94	41	2	2	Carbamidomethylation	9460	COX assembly mitochondrial protein 2 homolog OS=Homo sapiens OX=9606 GN=CMC2 PE=1 SV=1	4910000	10800000	2.19959	2.2
876	723	Q10713	4.63	43	20	20	Carbamidomethylation	58253	Mitochondrial-processing peptidase subunit alpha OS=Homo sapiens OX=9606 GN=PMPCA PE=1 SV=2	29600000	65300000	2.20608	2.21
2173	1626	Q9H936	5.58	30	9	9	Carbamidomethylation; Deamidation (NQ)	34470	Mitochondrial glutamate carrier 1 OS=Homo sapiens OX=9606 GN=SLC25A22 PE=1 SV=1	19400000	42800000	2.20619	2.21
1655	1829	Q96C19	6.03	32	7	7	Carbamidomethylation; Deamidation (NQ)	26697	EF-hand domain-containing protein D2 OS=Homo sapiens OX=9606 GN=EFHD2 PE=1 SV=1	15500000	34200000	2.20645	2.21
3096	3564	Q16644	3.7	11	3	2		42987	MAP kinase-activated protein kinase 3 OS=Homo sapiens OX=9606 GN=MAPKAPK3 PE=1 SV=1	2360000	5210000	2.20763	2.21
4909	10335	A6NNW6	0.83	1	1	1		68465	Enolase 4 OS=Homo sapiens OX=9606 GN=ENO4 PE=2 SV=4	180000	398000	2.21111	2.21
726	2559	P61254	3.35	48	15	4	Deamidation (NQ); Acetylation (Protein N-term)	17258	60S ribosomal protein L26 OS=Homo sapiens OX=9606 GN=RPL26 PE=1 SV=1	3150000	7010000	2.2254	2.23
1466	1556	P62993	6.05	42	9	9	Carbamidomethylation	25206	Growth factor receptor-bound protein 2 OS=Homo sapiens OX=9606 GN=GRB2 PE=1 SV=1	13700000	30500000	2.22628	2.23
2113	3863	P41567	2.26	58	5	5	Carbamidomethylation; Deamidation (NQ)	12732	Eukaryotic translation initiation factor 1 OS=Homo sapiens OX=9606 GN=EIF1 PE=1 SV=1	8570000	19100000	2.2287	2.23
2009	1726	Q9NX46	4.03	20	6	6		38947	ADP-ribose glycohydrolase ARH3 OS=Homo sapiens OX=9606 GN=ADPRHL2 PE=1 SV=1	4530000	10100000	2.22958	2.23
4791	7332	Q96E52	0.84	3	1	1	Carbamidomethylation	60120	Metalloendopeptidase OMA1 mitochondrial OS=Homo sapiens OX=9606 GN=OMA1 PE=1 SV=1	300000	670000	2.23333	2.23
1054	700	Q6IBS0	5.38	37	11	8	Carbamidomethylation; Acetylation (Protein N-term)	39548	Twinfilin-2 OS=Homo sapiens OX=9606 GN=TWF2 PE=1 SV=2	10500000	23500000	2.2381	2.24
4728	6487	Q5VWJ9	0.84	2	1	1		49677	Sorting nexin-30 OS=Homo sapiens OX=9606 GN=SNX30 PE=1 SV=1	798000	1790000	2.24311	2.24
2430	2384	O15091	1.75	6	3	3		67315	Mitochondrial ribonuclease P catalytic subunit OS=Homo sapiens OX=9606 GN=KIAA0391 PE=1 SV=2	1310000	2940000	2.24427	2.24
1307	859	P37268	2.88	22	9	9	Carbamidomethylation	48115	Squalene synthase OS=Homo sapiens OX=9606 GN=FDFT1 PE=1 SV=1	8080000	18200000	2.25248	2.25
2728	3180	Q5T1C6	1.94	9	2	2	Carbamidomethylation	27130	Acyl-coenzyme A thioesterase THEM4 OS=Homo sapiens OX=9606 GN=THEM4 PE=1 SV=1	6080000	13700000	2.25329	2.25
4320	5381	Q86Y79	2.05	5	1	1		22937	Probable peptidyl-tRNA hydrolase OS=Homo sapiens OX=9606 GN=PTRH1 PE=1 SV=1	1300000	2930000	2.25385	2.25
4034	4374	Q5MNZ6	1.42	6	2	2		38122	WD repeat domain phosphoinositide-interacting protein 3 OS=Homo sapiens OX=9606 GN=WDR45B PE=1 SV=2	590000	1330000	2.25424	2.25
2304	2638	Q96N66	5.95	11	4	4	Carbamidomethylation	52765	Lysophospholipid acyltransferase 7 OS=Homo sapiens OX=9606 GN=MBOAT7 PE=1 SV=2	10900000	24600000	2.25688	2.26
4235	6058	Q96SY0	2	4	2	2		57471	Integrator complex subunit 14 OS=Homo sapiens OX=9606 GN=INTS14 PE=1 SV=2	1160000	2620000	2.25862	2.26
3284	3636	Q5VT66	4.97	15	4	2	Carbamidomethylation	37499	Mitochondrial amidoxime-reducing component 1 OS=Homo sapiens OX=9606 GN=MARC1 PE=1 SV=1	3690000	8340000	2.26016	2.26
943	472	P14550	6.05	61	19	18	Carbamidomethylation; Acetylation (Protein N-term)	36573	Aldo-keto reductase family 1 member A1 OS=Homo sapiens OX=9606 GN=AKR1A1 PE=1 SV=3	57500000	130000000	2.26087	2.26
3884	6339	Q96EI5	1.5	8	2	2		24647	Transcription elongation factor A protein-like 4 OS=Homo sapiens OX=9606 GN=TCEAL4 PE=1 SV=2	566000	1280000	2.26148	2.26
4554	6298	Q6PI78	1.91	10	2	2		25498	Transmembrane protein 65 OS=Homo sapiens OX=9606 GN=TMEM65 PE=1 SV=2	1590000	3600000	2.26415	2.26
1392	2173	Q9H3N1	5.22	27	10	10	Carbamidomethylation	31791	Thioredoxin-related transmembrane protein 1 OS=Homo sapiens OX=9606 GN=TMX1 PE=1 SV=1	16800000	38400000	2.28571	2.29
4200	7693	O14684	0.87	7	1	1		17102	Prostaglandin E synthase OS=Homo sapiens OX=9606 GN=PTGES PE=1 SV=2	7910000	18100000	2.28824	2.29
4491	5653	Q86WA8	0.87	1	1	1		94617	Lon protease homolog 2 peroxisomal OS=Homo sapiens OX=9606 GN=LONP2 PE=1 SV=1	1370000	3140000	2.29197	2.29
4741	5976	Q14CZ7	0.87	2	1	1		75689	FAST kinase domain-containing protein 3 mitochondrial OS=Homo sapiens OX=9606 GN=FASTKD3 PE=1 SV=2	229000	526000	2.29694	2.3
201	683	Q9UPN3	4.51	7	47	44	Carbamidomethylation	838323	Microtubule-actin cross-linking factor 1 isoforms 1/2/3/5 OS=Homo sapiens OX=9606 GN=MACF1 PE=1 SV=4	7270000	16700000	2.29711	2.3
3650	4116	Q9H9B1	0.87	1	1	1		141466	Histone-lysine N-methyltransferase EHMT1 OS=Homo sapiens OX=9606 GN=EHMT1 PE=1 SV=4	222000	510000	2.2973	2.3
221	115	P07942	5.13	14	18	18	Carbamidomethylation	198037	Laminin subunit beta-1 OS=Homo sapiens OX=9606 GN=LAMB1 PE=1 SV=2	5090000	11700000	2.29862	2.3
3218	4668	Q5RI15	1.59	22	2	2	Carbamidomethylation	13291	Cytochrome c oxidase assembly protein COX20 mitochondrial OS=Homo sapiens OX=9606 GN=COX20 PE=1 SV=2	3040000	6990000	2.29934	2.3
3647	3704	Q96S44	5.34	19	4	4		28160	EKC/KEOPS complex subunit TP53RK OS=Homo sapiens OX=9606 GN=TP53RK PE=1 SV=2	3770000	8690000	2.30504	2.31
910	619	Q9Y450	4.41	34	19	19	Carbamidomethylation; Deamidation (NQ)	75473	HBS1-like protein OS=Homo sapiens OX=9606 GN=HBS1L PE=1 SV=1	21900000	50500000	2.30594	2.31
4601	6532	O95677	0.88	1	1	1		69505	Eyes absent homolog 4 OS=Homo sapiens OX=9606 GN=EYA4 PE=1 SV=2	366000	845000	2.30874	2.31
4308	5203	P43003	1.87	8	2	2		59572	Excitatory amino acid transporter 1 OS=Homo sapiens OX=9606 GN=SLC1A3 PE=1 SV=1	2200000	5080000	2.30909	2.31
3630	3553	Q06587	1.58	6	2	2	Carbamidomethylation	42429	E3 ubiquitin-protein ligase RING1 OS=Homo sapiens OX=9606 GN=RING1 PE=1 SV=2	817000	1890000	2.31334	2.31
4091	4102	Q12872	0.88	1	1	1		104821	Splicing factor suppressor of white-apricot homolog OS=Homo sapiens OX=9606 GN=SFSWAP PE=1 SV=3	544000	1260000	2.31618	2.32
4231	4796	Q9H0R4	0.88	3	1	1		28536	Haloacid dehalogenase-like hydrolase domain-containing protein 2 OS=Homo sapiens OX=9606 GN=HDHD2 PE=1 SV=1	777000	1800000	2.3166	2.32
3564	3343	O94766	3.1	18	4	4		37122	Galactosylgalactosylxylosylprotein 3-beta-glucuronosyltransferase 3 OS=Homo sapiens OX=9606 GN=B3GAT3 PE=1 SV=2	3600000	8350000	2.31944	2.32
2537	2380	O95479	2.71	6	4	4	Carbamidomethylation	88893	GDH/6PGL endoplasmic bifunctional protein OS=Homo sapiens OX=9606 GN=H6PD PE=1 SV=2	1210000	2820000	2.33058	2.33
2646	4037	P40616	4.48	13	2	2		20418	ADP-ribosylation factor-like protein 1 OS=Homo sapiens OX=9606 GN=ARL1 PE=1 SV=1	8020000	18700000	2.33167	2.33
1435	1323	O00763	0.89	6	13	1	Deamidation (NQ)	276539	Acetyl-CoA carboxylase 2 OS=Homo sapiens OX=9606 GN=ACACB PE=1 SV=3	1830000	4270000	2.33333	2.33
3715	4150	Q9NTM9	1.97	12	2	2	Carbamidomethylation	29341	Copper homeostasis protein cutC homolog OS=Homo sapiens OX=9606 GN=CUTC PE=1 SV=1	3620000	8500000	2.34807	2.35
2679	2397	Q15398	1.5	3	2	2		95115	Disks large-associated protein 5 OS=Homo sapiens OX=9606 GN=DLGAP5 PE=1 SV=2	651000	1530000	2.35023	2.35
3525	3178	Q86WR7	5.03	13	4	4	Deamidation (NQ)	45802	Proline and serine-rich protein 2 OS=Homo sapiens OX=9606 GN=PROSER2 PE=1 SV=2	5740000	13500000	2.35192	2.35
624	254	O60343	1.09	3	3	3	Carbamidomethylation	146563	TBC1 domain family member 4 OS=Homo sapiens OX=9606 GN=TBC1D4 PE=1 SV=2	2950000	6940000	2.35254	2.35
2517	3432	Q9NP97	6.11	60	4	4	Acetylation (Protein N-term)	10922	Dynein light chain roadblock-type 1 OS=Homo sapiens OX=9606 GN=DYNLRB1 PE=1 SV=3	7690000	18100000	2.35371	2.35
4357	4811	Q96HP4	1.64	7	2	2	Carbamidomethylation; Acetylation (Protein N-term)	34854	Oxidoreductase NAD-binding domain-containing protein 1 OS=Homo sapiens OX=9606 GN=OXNAD1 PE=1 SV=1	1350000	3180000	2.35556	2.36
4355	4705	Q9Y3C0	0.9	7	1	1		21173	WASH complex subunit 3 OS=Homo sapiens OX=9606 GN=WASHC3 PE=1 SV=1	299000	705000	2.35786	2.36
1540	1618	Q14108	6.49	15	6	6		54290	Lysosome membrane protein 2 OS=Homo sapiens OX=9606 GN=SCARB2 PE=1 SV=2	9100000	21500000	2.36264	2.36
898	706	Q15437	2.33	19	12	10	Carbamidomethylation	86479	Protein transport protein Sec23B OS=Homo sapiens OX=9606 GN=SEC23B PE=1 SV=2	8960000	21200000	2.36607	2.37
747	666	Q13619	5.79	26	19	10	Carbamidomethylation	87680	Cullin-4A OS=Homo sapiens OX=9606 GN=CUL4A PE=1 SV=3	5660000	13400000	2.36749	2.37
4407	5705	Q8NBL1	1.6	6	2	2	Carbamidomethylation	46189	Protein O-glucosyltransferase 1 OS=Homo sapiens OX=9606 GN=POGLUT1 PE=1 SV=1	435000	1030000	2.36782	2.37
1546	868	Q96SB4	5.08	27	13	11	Carbamidomethylation	74325	SRSF protein kinase 1 OS=Homo sapiens OX=9606 GN=SRPK1 PE=1 SV=2	12500000	29600000	2.368	2.37
4723	6015	O43854	0.91	2	1	1		53765	EGF-like repeat and discoidin I-like domain-containing protein 3 OS=Homo sapiens OX=9606 GN=EDIL3 PE=1 SV=1	468000	1110000	2.37179	2.37
320	1116	P32119	6.71	77	35	24	Carbamidomethylation; Deamidation (NQ)	21892	Peroxiredoxin-2 OS=Homo sapiens OX=9606 GN=PRDX2 PE=1 SV=5	266000000	631000000	2.37218	2.37
4848	8400	Q8IVV2	0.91	1	1	1		235676	Lipoxygenase homology domain-containing protein 1 OS=Homo sapiens OX=9606 GN=LOXHD1 PE=2 SV=4	225000	534000	2.37333	2.37
2645	2995	P62070	1.62	15	3	2		23400	Ras-related protein R-Ras2 OS=Homo sapiens OX=9606 GN=RRAS2 PE=1 SV=1	617000	1470000	2.3825	2.38
1869	1718	Q6YP21	4.7	21	9	9		51400	Kynurenine--oxoglutarate transaminase 3 OS=Homo sapiens OX=9606 GN=KYAT3 PE=1 SV=1	9150000	21800000	2.38251	2.38
3523	4162	Q9HC36	0.91	2	1	1		47020	rRNA methyltransferase 3 mitochondrial OS=Homo sapiens OX=9606 GN=MRM3 PE=1 SV=2	281000	670000	2.38434	2.38
1166	967	P61011	4.74	21	12	12	Carbamidomethylation	55705	Signal recognition particle 54 kDa protein OS=Homo sapiens OX=9606 GN=SRP54 PE=1 SV=1	13000000	31000000	2.38462	2.38
3440	4166	Q7L4I2	2.28	5	2	2		50560	Arginine/serine-rich coiled-coil protein 2 OS=Homo sapiens OX=9606 GN=RSRC2 PE=1 SV=1	1140000	2720000	2.38596	2.39
3856	4484	Q86WB0	2.29	4	2	2	Carbamidomethylation	55262	Nuclear-interacting partner of ALK OS=Homo sapiens OX=9606 GN=ZC3HC1 PE=1 SV=1	1710000	4080000	2.38596	2.39
3202	3851	O43504	5.34	48	3	3	Acetylation (Protein N-term)	9614	Ragulator complex protein LAMTOR5 OS=Homo sapiens OX=9606 GN=LAMTOR5 PE=1 SV=1	4480000	10700000	2.38839	2.39
4055	5505	Q96HU8	0.92	9	2	1		22485	GTP-binding protein Di-Ras2 OS=Homo sapiens OX=9606 GN=DIRAS2 PE=1 SV=1	2920000	6980000	2.39041	2.39
1939	1956	Q9BUL8	6.7	41	8	8		24702	Programmed cell death protein 10 OS=Homo sapiens OX=9606 GN=PDCD10 PE=1 SV=1	16900000	40400000	2.39053	2.39
3015	3484	O00506	0.92	9	3	1		48112	Serine/threonine-protein kinase 25 OS=Homo sapiens OX=9606 GN=STK25 PE=1 SV=1	937000	2240000	2.39061	2.39
2854	2626	Q9Y3B9	4.09	25	7	7	Carbamidomethylation	31484	RRP15-like protein OS=Homo sapiens OX=9606 GN=RRP15 PE=1 SV=2	3260000	7800000	2.39264	2.39
3530	4216	P35610	2.35	3	2	2	Carbamidomethylation	64735	Sterol O-acyltransferase 1 OS=Homo sapiens OX=9606 GN=SOAT1 PE=1 SV=3	2810000	6730000	2.39502	2.4
2533	1746	Q99598	5.47	29	7	7	Carbamidomethylation	33112	Translin-associated protein X OS=Homo sapiens OX=9606 GN=TSNAX PE=1 SV=1	5000000	12000000	2.4	2.4
4229	4262	P23142	4.99	9	4	4	Carbamidomethylation	77214	Fibulin-1 OS=Homo sapiens OX=9606 GN=FBLN1 PE=1 SV=4	2010000	4860000	2.41791	2.42
4669	6124	B2RTY4	0.93	1	1	1	Deamidation (NQ)	292704	Unconventional myosin-IXa OS=Homo sapiens OX=9606 GN=MYO9A PE=1 SV=2	583000	1410000	2.41852	2.42
1297	1611	P18085	2.62	56	9	6	Oxidation (M)	20511	ADP-ribosylation factor 4 OS=Homo sapiens OX=9606 GN=ARF4 PE=1 SV=3	23200000	56200000	2.42241	2.42
3294	4733	O75494	2.24	8	2	2		31301	Serine/arginine-rich splicing factor 10 OS=Homo sapiens OX=9606 GN=SRSF10 PE=1 SV=1	1440000	3500000	2.43056	2.43
3820	3936	Q9NQZ2	4.86	8	4	4		54558	Something about silencing protein 10 OS=Homo sapiens OX=9606 GN=UTP3 PE=1 SV=1	4730000	11500000	2.43129	2.43
4385	5822	Q9H4H8	1.73	4	2	2		64425	Protein FAM83D OS=Homo sapiens OX=9606 GN=FAM83D PE=1 SV=3	1410000	3430000	2.43262	2.43
4694	5663	Q96R06	0.93	1	1	1		134422	Sperm-associated antigen 5 OS=Homo sapiens OX=9606 GN=SPAG5 PE=1 SV=2	115000	280000	2.43478	2.43
4520	6745	Q7Z7F7	0.94	6	1	1		15128	39S ribosomal protein L55 mitochondrial OS=Homo sapiens OX=9606 GN=MRPL55 PE=1 SV=1	1610000	3930000	2.44099	2.44
4830	8489	Q9NYA1	0.94	2	1	1		42518	Sphingosine kinase 1 OS=Homo sapiens OX=9606 GN=SPHK1 PE=1 SV=1	262000	640000	2.44275	2.44
3130	2515	Q9NWV8	3.09	23	5	5	Carbamidomethylation	36560	BRISC and BRCA1-A complex member 1 OS=Homo sapiens OX=9606 GN=BABAM1 PE=1 SV=1	3550000	8680000	2.44507	2.45
3952	4396	Q96MG7	2.07	8	2	2		34308	Non-structural maintenance of chromosomes element 3 homolog OS=Homo sapiens OX=9606 GN=NSMCE3 PE=1 SV=1	625000	1530000	2.448	2.45
2999	3334	Q7Z3C6	2.36	3	2	2		94447	Autophagy-related protein 9A OS=Homo sapiens OX=9606 GN=ATG9A PE=1 SV=3	1690000	4150000	2.45562	2.46
3022	2267	Q02127	5.49	18	6	6		42867	Dihydroorotate dehydrogenase (quinone) mitochondrial OS=Homo sapiens OX=9606 GN=DHODH PE=1 SV=3	2800000	6880000	2.45714	2.46
676	1146	Q6PI48	7.03	37	19	19	Carbamidomethylation; Deamidation (NQ)	73563	Aspartate--tRNA ligase mitochondrial OS=Homo sapiens OX=9606 GN=DARS2 PE=1 SV=1	20700000	50900000	2.45894	2.46
4010	4582	Q7Z7E8	1.74	3	2	2		46127	Ubiquitin-conjugating enzyme E2 Q1 OS=Homo sapiens OX=9606 GN=UBE2Q1 PE=1 SV=1	520000	1280000	2.46154	2.46
4451	4695	P83436	2.18	3	2	2		86344	Conserved oligomeric Golgi complex subunit 7 OS=Homo sapiens OX=9606 GN=COG7 PE=1 SV=1	1140000	2810000	2.46491	2.46
3585	4778	P52298	0.96	5	1	1		18001	Nuclear cap-binding protein subunit 2 OS=Homo sapiens OX=9606 GN=NCBP2 PE=1 SV=1	576000	1420000	2.46528	2.47
4170	4415	Q969X0	5.85	19	4	3		23986	RILP-like protein 2 OS=Homo sapiens OX=9606 GN=RILPL2 PE=1 SV=1	2130000	5260000	2.46948	2.47
3962	4646	Q9BSV6	1.84	8	2	2	Carbamidomethylation	33652	tRNA-splicing endonuclease subunit Sen34 OS=Homo sapiens OX=9606 GN=TSEN34 PE=1 SV=1	1190000	2940000	2.47059	2.47
4525	5272	Q9H9V9	0.95	2	1	1		52493	2-oxoglutarate and iron-dependent oxygenase JMJD4 OS=Homo sapiens OX=9606 GN=JMJD4 PE=1 SV=2	246000	608000	2.47154	2.47
2357	2325	O75663	2.2	18	4	4	Carbamidomethylation; Acetylation (Protein N-term)	31444	TIP41-like protein OS=Homo sapiens OX=9606 GN=TIPRL PE=1 SV=2	3640000	9010000	2.47527	2.48
3364	3672	Q8N556	5.9	11	6	6	Carbamidomethylation; Deamidation (NQ)	80725	Actin filament-associated protein 1 OS=Homo sapiens OX=9606 GN=AFAP1 PE=1 SV=2	3050000	7550000	2.47541	2.48
1735	1523	Q03154	6.92	22	10	10		45885	Aminoacylase-1 OS=Homo sapiens OX=9606 GN=ACY1 PE=1 SV=1	16600000	41100000	2.4759	2.48
4892	10267	Q6UW56	0.96	3	1	1		24747	All-trans retinoic acid-induced differentiation factor OS=Homo sapiens OX=9606 GN=ATRAID PE=1 SV=2	468000	1160000	2.47863	2.48
4035	4632	Q03169	2.71	6	3	3		72661	Tumor necrosis factor alpha-induced protein 2 OS=Homo sapiens OX=9606 GN=TNFAIP2 PE=2 SV=2	770000	1910000	2.48052	2.48
3038	3200	Q9UKF7	6.21	13	5	5	Carbamidomethylation	38388	Cytoplasmic phosphatidylinositol transfer protein 1 OS=Homo sapiens OX=9606 GN=PITPNC1 PE=1 SV=3	4910000	12200000	2.48473	2.48
1872	1450	P53701	5.12	40	10	10	Carbamidomethylation	30602	Cytochrome c-type heme lyase OS=Homo sapiens OX=9606 GN=HCCS PE=1 SV=1	15800000	39300000	2.48734	2.49
1141	775	P08174	5.75	45	16	16	Carbamidomethylation; Deamidation (NQ)	41400	Complement decay-accelerating factor OS=Homo sapiens OX=9606 GN=CD55 PE=1 SV=4	39300000	97800000	2.48855	2.49
3239	2980	P10398	1.97	8	4	2	Carbamidomethylation	67585	Serine/threonine-protein kinase A-Raf OS=Homo sapiens OX=9606 GN=ARAF PE=1 SV=2	888000	2210000	2.48874	2.49
253	56	P11047	5.55	4	5	5	Carbamidomethylation	177602	Laminin subunit gamma-1 OS=Homo sapiens OX=9606 GN=LAMC1 PE=1 SV=3	1060000	2640000	2.49057	2.49
4369	6027	Q8WV22	1.87	9	2	2	Carbamidomethylation	30855	Non-structural maintenance of chromosomes element 1 homolog OS=Homo sapiens OX=9606 GN=NSMCE1 PE=1 SV=5	1220000	3050000	2.5	2.5
2624	3111	Q9NVZ3	6.11	14	3	3	Carbamidomethylation; Acetylation (Protein N-term)	28339	Adaptin ear-binding coat-associated protein 2 OS=Homo sapiens OX=9606 GN=NECAP2 PE=1 SV=1	2880000	7210000	2.50347	2.5
3932	4322	Q2PPJ7	0.97	1	1	1		210768	Ral GTPase-activating protein subunit alpha-2 OS=Homo sapiens OX=9606 GN=RALGAPA2 PE=1 SV=2	215000	539000	2.50698	2.51
1211	456	Q02952	2.37	27	27	27	Carbamidomethylation	191480	A-kinase anchor protein 12 OS=Homo sapiens OX=9606 GN=AKAP12 PE=1 SV=4	17400000	43700000	2.51149	2.51
4373	4499	Q8NEF9	2.45	5	2	2		48634	Serum response factor-binding protein 1 OS=Homo sapiens OX=9606 GN=SRFBP1 PE=1 SV=1	1340000	3370000	2.51493	2.51
2384	3171	Q96LJ7	5.32	19	4	4	Carbamidomethylation	33909	Dehydrogenase/reductase SDR family member 1 OS=Homo sapiens OX=9606 GN=DHRS1 PE=1 SV=1	2000000	5050000	2.525	2.52
937	776	O75306	7.64	41	20	20	Carbamidomethylation	52546	NADH dehydrogenase [ubiquinone] iron-sulfur protein 2 mitochondrial OS=Homo sapiens OX=9606 GN=NDUFS2 PE=1 SV=2	30100000	76100000	2.52824	2.53
2526	2292	Q14527	2.57	13	11	11	Deamidation (NQ)	113928	Helicase-like transcription factor OS=Homo sapiens OX=9606 GN=HLTF PE=1 SV=2	5060000	12800000	2.52964	2.53
1199	1224	O95834	6.58	21	11	11	Carbamidomethylation	70679	Echinoderm microtubule-associated protein-like 2 OS=Homo sapiens OX=9606 GN=EML2 PE=1 SV=1	9040000	22900000	2.53319	2.53
565	447	P49257	7.55	46	28	28	Carbamidomethylation; Deamidation (NQ); Oxidation (M)	57549	Protein ERGIC-53 OS=Homo sapiens OX=9606 GN=LMAN1 PE=1 SV=2	54800000	139000000	2.5365	2.54
1163	1338	O75746	4.08	21	14	7	Carbamidomethylation	74762	Calcium-binding mitochondrial carrier protein Aralar1 OS=Homo sapiens OX=9606 GN=SLC25A12 PE=1 SV=2	5300000	13500000	2.54717	2.55
2642	3401	P13284	3.16	26	5	5	Carbamidomethylation; Deamidation (NQ)	27964	Gamma-interferon-inducible lysosomal thiol reductase OS=Homo sapiens OX=9606 GN=IFI30 PE=1 SV=3	5770000	14700000	2.54766	2.55
4627	8425	Q6I9Y2	0.99	7	1	1	Carbamidomethylation	23743	THO complex subunit 7 homolog OS=Homo sapiens OX=9606 GN=THOC7 PE=1 SV=3	843000	2150000	2.55042	2.55
3595	3101	Q9UP83	6.8	7	5	5		92743	Conserved oligomeric Golgi complex subunit 5 OS=Homo sapiens OX=9606 GN=COG5 PE=1 SV=3	4390000	11200000	2.55125	2.55
3907	6107	Q5BJF2	1.91	13	2	2		20848	Sigma intracellular receptor 2 OS=Homo sapiens OX=9606 GN=TMEM97 PE=1 SV=1	4820000	12300000	2.55187	2.55
4042	4121	Q6NYC1	0.99	2	1	1		46462	Bifunctional arginine demethylase and lysyl-hydroxylase JMJD6 OS=Homo sapiens OX=9606 GN=JMJD6 PE=1 SV=1	614000	1570000	2.557	2.56
4126	4171	Q96CU9	1	3	1	1		53812	FAD-dependent oxidoreductase domain-containing protein 1 OS=Homo sapiens OX=9606 GN=FOXRED1 PE=1 SV=2	1220000	3120000	2.55738	2.56
2632	2628	P49354	3.87	15	6	6	Carbamidomethylation	44409	Protein farnesyltransferase/geranylgeranyltransferase type-1 subunit alpha OS=Homo sapiens OX=9606 GN=FNTA PE=1 SV=1	2680000	6880000	2.56716	2.57
666	513	P08240	6.43	36	24	24	Carbamidomethylation; Deamidation (NQ)	69811	Signal recognition particle receptor subunit alpha OS=Homo sapiens OX=9606 GN=SRPRA PE=1 SV=2	22700000	58300000	2.56828	2.57
1475	1173	Q8TDN6	3.38	48	17	17	Carbamidomethylation	41401	Ribosome biogenesis protein BRX1 homolog OS=Homo sapiens OX=9606 GN=BRIX1 PE=1 SV=2	21300000	54800000	2.57277	2.57
3601	4410	Q96RQ1	6.82	6	2	2		42549	Endoplasmic reticulum-Golgi intermediate compartment protein 2 OS=Homo sapiens OX=9606 GN=ERGIC2 PE=1 SV=2	7490000	19300000	2.57677	2.58
4191	4556	Q9UMY1	2.54	11	2	2		29426	Nucleolar protein 7 OS=Homo sapiens OX=9606 GN=NOL7 PE=1 SV=2	970000	2520000	2.59794	2.6
4846	7675	Q6ZN16	1.02	1	1	1		147437	Mitogen-activated protein kinase kinase kinase 15 OS=Homo sapiens OX=9606 GN=MAP3K15 PE=1 SV=2	1620000	4210000	2.59877	2.6
2090	4142	Q9NRX4	7.41	26	2	2	Oxidation (M)	13833	14 kDa phosphohistidine phosphatase OS=Homo sapiens OX=9606 GN=PHPT1 PE=1 SV=1	14100000	36700000	2.60284	2.6
4072	4578	P11532	1.02	0	1	1	Deamidation (NQ)	426751	Dystrophin OS=Homo sapiens OX=9606 GN=DMD PE=1 SV=3	526000	1370000	2.60456	2.6
4445	10405	O14569	2.39	5	1	1		23974	Cytochrome b561 domain-containing protein 2 OS=Homo sapiens OX=9606 GN=CYB561D2 PE=1 SV=1	1380000	3600000	2.6087	2.61
327	377	Q14240	2.68	51	25	6	Carbamidomethylation; Deamidation (NQ); Oxidation (M)	46402	Eukaryotic initiation factor 4A-II OS=Homo sapiens OX=9606 GN=EIF4A2 PE=1 SV=2	6810000	17800000	2.6138	2.61
4824	8187	Q9H0G5	1.02	3	1	1		66390	Nuclear speckle splicing regulatory protein 1 OS=Homo sapiens OX=9606 GN=NSRP1 PE=1 SV=1	93300	244000	2.61522	2.62
3503	3674	Q8N5M4	6.56	30	4	4		20013	Tetratricopeptide repeat protein 9C OS=Homo sapiens OX=9606 GN=TTC9C PE=1 SV=1	3890000	10200000	2.62211	2.62
2882	2925	Q9Y3Q3	6.12	31	5	5	Carbamidomethylation	24777	Transmembrane emp24 domain-containing protein 3 OS=Homo sapiens OX=9606 GN=TMED3 PE=1 SV=1	4690000	12300000	2.6226	2.62
2930	2566	Q9H0X9	6.33	7	5	4		98617	Oxysterol-binding protein-related protein 5 OS=Homo sapiens OX=9606 GN=OSBPL5 PE=1 SV=1	1620000	4250000	2.62346	2.62
4698	5053	Q03135	1.03	4	1	1		20472	Caveolin-1 OS=Homo sapiens OX=9606 GN=CAV1 PE=1 SV=4	1360000	3580000	2.63235	2.63
3938	3687	P32780	5.97	7	3	3		62032	General transcription factor IIH subunit 1 OS=Homo sapiens OX=9606 GN=GTF2H1 PE=1 SV=1	700000	1850000	2.64286	2.64
4388	6390	Q9H490	1.04	2	1	1		50052	Phosphatidylinositol glycan anchor biosynthesis class U protein OS=Homo sapiens OX=9606 GN=PIGU PE=1 SV=3	819000	2170000	2.64957	2.65
3592	3630	Q14146	5.58	3	4	4	Carbamidomethylation	170543	Unhealthy ribosome biogenesis protein 2 homolog OS=Homo sapiens OX=9606 GN=URB2 PE=1 SV=2	1580000	4190000	2.6519	2.65
4747	6680	Q17RY0	1.03	2	1	1		80152	Cytoplasmic polyadenylation element-binding protein 4 OS=Homo sapiens OX=9606 GN=CPEB4 PE=1 SV=1	206000	547000	2.65534	2.66
3473	3177	Q06481	1.92	3	2	2	Carbamidomethylation	86956	Amyloid-like protein 2 OS=Homo sapiens OX=9606 GN=APLP2 PE=1 SV=2	610000	1620000	2.65574	2.66
864	503	Q10471	6.15	24	12	12	Carbamidomethylation	64733	Polypeptide N-acetylgalactosaminyltransferase 2 OS=Homo sapiens OX=9606 GN=GALNT2 PE=1 SV=1	9520000	25300000	2.65756	2.66
2859	2850	Q8WTV0	7.43	13	8	8	Carbamidomethylation	60878	Scavenger receptor class B member 1 OS=Homo sapiens OX=9606 GN=SCARB1 PE=1 SV=1	15900000	42300000	2.66038	2.66
4119	4596	Q9NSU2	5.85	14	3	3	Carbamidomethylation	33212	Three-prime repair exonuclease 1 OS=Homo sapiens OX=9606 GN=TREX1 PE=1 SV=2	2480000	6610000	2.66532	2.67
2540	4389	P13473	7.3	4	2	2		44961	Lysosome-associated membrane glycoprotein 2 OS=Homo sapiens OX=9606 GN=LAMP2 PE=1 SV=2	10600000	28300000	2.66981	2.67
1107	2965	P0CG47	1.05	32	11	1	Deamidation (NQ)	25762	Polyubiquitin-B OS=Homo sapiens OX=9606 GN=UBB PE=1 SV=1	733000	1960000	2.67394	2.67
4662	9896	Q53TN4	1.05	5	1	1		31641	Cytochrome b reductase 1 OS=Homo sapiens OX=9606 GN=CYBRD1 PE=1 SV=1	237000	635000	2.67932	2.68
4884	9179	P03973	1.05	11	1	1	Carbamidomethylation	14326	Antileukoproteinase OS=Homo sapiens OX=9606 GN=SLPI PE=1 SV=2	136000	365000	2.68382	2.68
3116	3516	O60287	4.28	3	5	5	Carbamidomethylation	254386	Nucleolar pre-ribosomal-associated protein 1 OS=Homo sapiens OX=9606 GN=URB1 PE=1 SV=4	1050000	2820000	2.68571	2.69
4587	9984	Q9BYS8	1.05	2	1	1		42944	Leucine-rich repeat-containing protein 2 OS=Homo sapiens OX=9606 GN=LRRC2 PE=2 SV=2	355000	955000	2.69014	2.69
982	1546	P46977	8	17	13	12	Carbamidomethylation; Deamidation (NQ)	80530	Dolichyl-diphosphooligosaccharide--protein glycosyltransferase subunit STT3A OS=Homo sapiens OX=9606 GN=STT3A PE=1 SV=2	16000000	43200000	2.7	2.7
3107	3088	Q9H1K1	6.9	35	4	4	Carbamidomethylation	17999	Iron-sulfur cluster assembly enzyme ISCU mitochondrial OS=Homo sapiens OX=9606 GN=ISCU PE=1 SV=2	5870000	15900000	2.70869	2.71
4579	5922	Q96EY8	1.06	8	1	1	Carbamidomethylation	27388	Corrinoid adenosyltransferase OS=Homo sapiens OX=9606 GN=MMAB PE=1 SV=1	527000	1430000	2.71347	2.71
1097	1395	Q02880	6.65	6	12	4	Carbamidomethylation	183266	DNA topoisomerase 2-beta OS=Homo sapiens OX=9606 GN=TOP2B PE=1 SV=3	1770000	4810000	2.71751	2.72
4310	7262	Q01638	1.09	1	1	1		63358	Interleukin-1 receptor-like 1 OS=Homo sapiens OX=9606 GN=IL1RL1 PE=1 SV=4	5640000	15500000	2.74823	2.75
2471	2316	Q9H7D7	5.37	5	3	3	Carbamidomethylation	72124	WD repeat-containing protein 26 OS=Homo sapiens OX=9606 GN=WDR26 PE=1 SV=3	709000	1960000	2.76446	2.76
3684	3711	Q15526	2.88	11	4	4	Deamidation (NQ)	33331	Surfeit locus protein 1 OS=Homo sapiens OX=9606 GN=SURF1 PE=1 SV=1	2840000	7860000	2.76761	2.77
4073	4481	Q9P2K8	2.44	1	2	2		186909	eIF-2-alpha kinase GCN2 OS=Homo sapiens OX=9606 GN=EIF2AK4 PE=1 SV=3	874000	2420000	2.76888	2.77
1788	3068	Q08170	2.05	9	4	1	Carbamidomethylation	56678	Serine/arginine-rich splicing factor 4 OS=Homo sapiens OX=9606 GN=SRSF4 PE=1 SV=2	2040000	5690000	2.78922	2.79
4635	5398	Q15554	1.1	3	1	1		59594	Telomeric repeat-binding factor 2 OS=Homo sapiens OX=9606 GN=TERF2 PE=1 SV=3	1530000	4270000	2.79085	2.79
1570	1435	Q9NZL4	7.33	31	8	8	Carbamidomethylation	39303	Hsp70-binding protein 1 OS=Homo sapiens OX=9606 GN=HSPBP1 PE=1 SV=2	6040000	16900000	2.79801	2.8
1523	1311	P41240	7.32	36	15	15	Carbamidomethylation	50704	Tyrosine-protein kinase CSK OS=Homo sapiens OX=9606 GN=CSK PE=1 SV=1	4860000	13600000	2.79835	2.8
4435	5782	Q96A73	1.1	2	1	1		33247	Putative monooxygenase p33MONOX OS=Homo sapiens OX=9606 GN=KIAA1191 PE=1 SV=1	189000	530000	2.80423	2.8
3382	2968	Q9UBD5	2.6	4	3	3	Carbamidomethylation	82254	Origin recognition complex subunit 3 OS=Homo sapiens OX=9606 GN=ORC3 PE=1 SV=1	687000	1930000	2.80932	2.81
431	918	P12235	2.77	56	25	3	Carbamidomethylation; Deamidation (NQ); Acetylation (Protein N-term)	33065	ADP/ATP translocase 1 OS=Homo sapiens OX=9606 GN=SLC25A4 PE=1 SV=4	2900000	8150000	2.81034	2.81
4799	7959	P07585	1.11	3	1	1		39747	Decorin OS=Homo sapiens OX=9606 GN=DCN PE=1 SV=1	562000	1580000	2.81139	2.81
1662	1768	Q9UKV8	6.91	8	6	4	Carbamidomethylation	97208	Protein argonaute-2 OS=Homo sapiens OX=9606 GN=AGO2 PE=1 SV=3	1770000	5010000	2.83051	2.83
3486	3634	Q9UGN5	2.8	8	4	3	Carbamidomethylation	66206	Poly [ADP-ribose] polymerase 2 OS=Homo sapiens OX=9606 GN=PARP2 PE=1 SV=2	2580000	7320000	2.83721	2.84
4644	8945	Q96FK6	1.12	3	1	1		43215	WD repeat-containing protein 89 OS=Homo sapiens OX=9606 GN=WDR89 PE=2 SV=1	298000	846000	2.83893	2.84
3781	3212	P29084	2.09	8	2	2	Carbamidomethylation	33044	Transcription initiation factor IIE subunit beta OS=Homo sapiens OX=9606 GN=GTF2E2 PE=1 SV=1	521000	1490000	2.85988	2.86
4342	4858	Q9BZV1	2.42	4	2	2		49754	UBX domain-containing protein 6 OS=Homo sapiens OX=9606 GN=UBXN6 PE=1 SV=1	2090000	5980000	2.86124	2.86
3949	3385	Q9BYX2	6.19	5	4	4	Carbamidomethylation	105414	TBC1 domain family member 2A OS=Homo sapiens OX=9606 GN=TBC1D2 PE=1 SV=3	1530000	4390000	2.86928	2.87
1964	1496	Q15067	5.59	8	4	4	Carbamidomethylation	74424	Peroxisomal acyl-coenzyme A oxidase 1 OS=Homo sapiens OX=9606 GN=ACOX1 PE=1 SV=3	2320000	6660000	2.87069	2.87
2571	1923	Q9BRR6	8.22	21	7	7	Carbamidomethylation; Deamidation (NQ)	54089	ADP-dependent glucokinase OS=Homo sapiens OX=9606 GN=ADPGK PE=1 SV=1	5450000	15800000	2.89908	2.9
3410	4298	Q9Y237	2.61	18	2	2		13810	Peptidyl-prolyl cis-trans isomerase NIMA-interacting 4 OS=Homo sapiens OX=9606 GN=PIN4 PE=1 SV=1	1190000	3450000	2.89916	2.9
3702	4257	O60830	2.87	26	3	3		18273	Mitochondrial import inner membrane translocase subunit Tim17-B OS=Homo sapiens OX=9606 GN=TIMM17B PE=1 SV=1	2030000	5890000	2.90148	2.9
11	10	P07437	12.71	86	114	11	Carbamidomethylation; Deamidation (NQ); Oxidation (M); Acetylation (Protein N-term)	49671	Tubulin beta chain OS=Homo sapiens OX=9606 GN=TUBB PE=1 SV=2	381000000	1110000000	2.91339	2.91
3352	2775	Q96AQ6	1.15	1	1	1		80643	Pre-B-cell leukemia transcription factor-interacting protein 1 OS=Homo sapiens OX=9606 GN=PBXIP1 PE=1 SV=1	146000	427000	2.92466	2.92
4214	4251	O95208	7.06	7	3	3		68482	Epsin-2 OS=Homo sapiens OX=9606 GN=EPN2 PE=1 SV=3	753000	2210000	2.93493	2.93
4223	5516	P30047	1.16	19	1	1		9698	GTP cyclohydrolase 1 feedback regulatory protein OS=Homo sapiens OX=9606 GN=GCHFR PE=1 SV=3	804000	2360000	2.93532	2.94
3248	2811	Q8N142	2.92	15	6	4		50208	Adenylosuccinate synthetase isozyme 1 OS=Homo sapiens OX=9606 GN=ADSSL1 PE=1 SV=1	1680000	4950000	2.94643	2.95
1082	1110	Q08380	6.75	23	11	11	Carbamidomethylation	65331	Galectin-3-binding protein OS=Homo sapiens OX=9606 GN=LGALS3BP PE=1 SV=1	7780000	23000000	2.9563	2.96
3064	3646	L0R6Q1	3.17	17	2	2		11133	SLC35A4 upstream open reading frame protein OS=Homo sapiens OX=9606 GN=SLC35A4 PE=3 SV=1	3890000	11500000	2.9563	2.96
3206	3737	O95563	3.08	25	3	3		14279	Mitochondrial pyruvate carrier 2 OS=Homo sapiens OX=9606 GN=MPC2 PE=1 SV=1	5210000	15500000	2.97505	2.98
3685	3739	Q9BRP4	6.31	6	3	3	Carbamidomethylation	42190	Proteasomal ATPase-associated factor 1 OS=Homo sapiens OX=9606 GN=PAAF1 PE=1 SV=2	894000	2660000	2.97539	2.98
4142	4678	Q96AB3	1.18	10	1	1	Carbamidomethylation	22337	Isochorismatase domain-containing protein 2 OS=Homo sapiens OX=9606 GN=ISOC2 PE=1 SV=1	3200000	9530000	2.97812	2.98
3817	3651	Q9H410	2.07	6	2	2		40067	Kinetochore-associated protein DSN1 homolog OS=Homo sapiens OX=9606 GN=DSN1 PE=1 SV=2	770000	2300000	2.98701	2.99
1797	1272	Q7KZI7	4.03	19	10	9	Carbamidomethylation	87911	Serine/threonine-protein kinase MARK2 OS=Homo sapiens OX=9606 GN=MARK2 PE=1 SV=2	6220000	18700000	3.00643	3.01
4782	6031	Q8NCE2	1.19	2	1	1		72203	Myotubularin-related protein 14 OS=Homo sapiens OX=9606 GN=MTMR14 PE=1 SV=2	132000	398000	3.01515	3.02
2595	3078	P06241	1.19	5	2	1		60762	Tyrosine-protein kinase Fyn OS=Homo sapiens OX=9606 GN=FYN PE=1 SV=3	170000	513000	3.01765	3.02
1374	1417	Q9H089	2.82	26	14	14	Carbamidomethylation	75225	Large subunit GTPase 1 homolog OS=Homo sapiens OX=9606 GN=LSG1 PE=1 SV=2	26100000	79000000	3.02682	3.03
1952	2057	Q9P287	7.34	31	9	9	Carbamidomethylation	35979	BRCA2 and CDKN1A-interacting protein OS=Homo sapiens OX=9606 GN=BCCIP PE=1 SV=1	15000000	45500000	3.03333	3.03
3963	3908	O14641	1.19	3	2	1		78948	Segment polarity protein dishevelled homolog DVL-2 OS=Homo sapiens OX=9606 GN=DVL2 PE=1 SV=1	86700	263000	3.03345	3.03
2490	1995	Q7LGA3	2.9	6	2	2		41881	Heparan sulfate 2-O-sulfotransferase 1 OS=Homo sapiens OX=9606 GN=HS2ST1 PE=1 SV=1	721000	2190000	3.03745	3.04
2491	2429	O75431	7.18	21	5	5	Carbamidomethylation	29763	Metaxin-2 OS=Homo sapiens OX=9606 GN=MTX2 PE=1 SV=1	6810000	20700000	3.03965	3.04
1685	1518	Q9Y624	5.03	35	8	8	Carbamidomethylation; Deamidation (NQ)	32583	Junctional adhesion molecule A OS=Homo sapiens OX=9606 GN=F11R PE=1 SV=1	3020000	9190000	3.04305	3.04
3663	3389	Q75N03	2.01	4	2	2	Carbamidomethylation	54519	E3 ubiquitin-protein ligase Hakai OS=Homo sapiens OX=9606 GN=CBLL1 PE=1 SV=1	136000	415000	3.05147	3.05
4787	6797	Q9NUP1	1.2	5	1	1		23351	Biogenesis of lysosome-related organelles complex 1 subunit 4 OS=Homo sapiens OX=9606 GN=BLOC1S4 PE=1 SV=1	344000	1050000	3.05233	3.05
2698	2274	Q7L592	3.32	18	7	7		49238	Protein arginine methyltransferase NDUFAF7 mitochondrial OS=Homo sapiens OX=9606 GN=NDUFAF7 PE=1 SV=1	7710000	23600000	3.06096	3.06
4897	10993	Q8N129	1.21	4	1	1		28310	Protein canopy homolog 4 OS=Homo sapiens OX=9606 GN=CNPY4 PE=2 SV=1	576000	1770000	3.07292	3.07
4650	10470	Q9NP50	1.22	4	1	1	Carbamidomethylation	24852	SIN3-HDAC complex-associated factor OS=Homo sapiens OX=9606 GN=SINHCAF PE=1 SV=1	101000	311000	3.07921	3.08
4551	5750	P62380	1.22	10	1	1	Carbamidomethylation	20887	TATA box-binding protein-like protein 1 OS=Homo sapiens OX=9606 GN=TBPL1 PE=1 SV=1	732000	2260000	3.08743	3.09
2611	2309	Q9H4A6	3.34	17	4	3	Carbamidomethylation	33811	Golgi phosphoprotein 3 OS=Homo sapiens OX=9606 GN=GOLPH3 PE=1 SV=1	4340000	13400000	3.08756	3.09
1525	1371	Q6P1M0	5.66	11	7	7	Carbamidomethylation; Deamidation (NQ)	72064	Long-chain fatty acid transport protein 4 OS=Homo sapiens OX=9606 GN=SLC27A4 PE=1 SV=1	1170000	3620000	3.09402	3.09
408	2455	P10599	1.5	87	20	20	Carbamidomethylation	11737	Thioredoxin OS=Homo sapiens OX=9606 GN=TXN PE=1 SV=3	230000000	712000000	3.09565	3.1
3808	4073	Q03426	3.06	5	2	2		42451	Mevalonate kinase OS=Homo sapiens OX=9606 GN=MVK PE=1 SV=1	815000	2530000	3.10429	3.1
3437	3865	P78318	3.05	9	2	2		39222	Immunoglobulin-binding protein 1 OS=Homo sapiens OX=9606 GN=IGBP1 PE=1 SV=1	1110000	3460000	3.11712	3.12
3848	3476	Q9NWY4	7.77	10	3	3	Carbamidomethylation	39436	Histone PARylation factor 1 OS=Homo sapiens OX=9606 GN=HPF1 PE=1 SV=2	1370000	4280000	3.12409	3.12
4187	4445	Q8N9F7	7.15	10	3	3		36167	Lysophospholipase D GDPD1 OS=Homo sapiens OX=9606 GN=GDPD1 PE=1 SV=2	1670000	5230000	3.13174	3.13
3696	3598	Q9H000	7.69	13	6	6	Carbamidomethylation	46940	Probable E3 ubiquitin-protein ligase makorin-2 OS=Homo sapiens OX=9606 GN=MKRN2 PE=1 SV=2	1440000	4510000	3.13194	3.13
1640	1514	Q9C0B1	8.3	28	11	11	Carbamidomethylation	58282	Alpha-ketoglutarate-dependent dioxygenase FTO OS=Homo sapiens OX=9606 GN=FTO PE=1 SV=3	6990000	21900000	3.13305	3.13
2254	1780	Q5T6V5	3.45	24	8	8	Carbamidomethylation; Deamidation (NQ); Acetylation (Protein N-term)	39029	Queuosine salvage protein OS=Homo sapiens OX=9606 GN=C9orf64 PE=1 SV=1	8990000	28200000	3.13682	3.14
4653	7265	O95273	1.23	4	1	1		40262	Cyclin-D1-binding protein 1 OS=Homo sapiens OX=9606 GN=CCNDBP1 PE=1 SV=2	42300	133000	3.14421	3.14
4827	8306	Q29980	1.25	2	1	1		42646	MHC class I polypeptide-related sequence B OS=Homo sapiens OX=9606 GN=MICB PE=1 SV=1	632000	1990000	3.14873	3.15
2249	2211	Q07812	8.59	29	5	5	Carbamidomethylation; Deamidation (NQ)	21184	Apoptosis regulator BAX OS=Homo sapiens OX=9606 GN=BAX PE=1 SV=1	3040000	9580000	3.15132	3.15
3037	2829	Q9NV31	6	33	4	4		21850	U3 small nucleolar ribonucleoprotein protein IMP3 OS=Homo sapiens OX=9606 GN=IMP3 PE=1 SV=1	1970000	6220000	3.15736	3.16
138	179	Q9BQG0	5.88	38	53	53	Carbamidomethylation; Deamidation (NQ)	148854	Myb-binding protein 1A OS=Homo sapiens OX=9606 GN=MYBBP1A PE=1 SV=2	44600000	141000000	3.16143	3.16
797	763	Q08945	7.33	24	17	17	Carbamidomethylation	81075	FACT complex subunit SSRP1 OS=Homo sapiens OX=9606 GN=SSRP1 PE=1 SV=1	8230000	26100000	3.17132	3.17
2123	1862	P31350	9.22	27	9	8	Carbamidomethylation	44878	Ribonucleoside-diphosphate reductase subunit M2 OS=Homo sapiens OX=9606 GN=RRM2 PE=1 SV=1	5180000	16500000	3.18533	3.19
3011	3166	Q9UL18	1.26	3	3	1	Carbamidomethylation	97214	Protein argonaute-1 OS=Homo sapiens OX=9606 GN=AGO1 PE=1 SV=3	297000	948000	3.19192	3.19
2294	1865	P02787	3.39	15	9	7	Carbamidomethylation	77064	Serotransferrin OS=Homo sapiens OX=9606 GN=TF PE=1 SV=3	2390000	7670000	3.20921	3.21
3227	3588	O60293	8.08	2	4	4		226354	Zinc finger C3H1 domain-containing protein OS=Homo sapiens OX=9606 GN=ZFC3H1 PE=1 SV=3	1010000	3260000	3.22772	3.23
2241	1333	Q92597	8.02	41	12	11	Carbamidomethylation	42835	Protein NDRG1 OS=Homo sapiens OX=9606 GN=NDRG1 PE=1 SV=1	24300000	79000000	3.25103	3.25
728	546	Q9BS26	7.14	29	12	12	Carbamidomethylation	46971	Endoplasmic reticulum resident protein 44 OS=Homo sapiens OX=9606 GN=ERP44 PE=1 SV=1	9340000	30600000	3.27623	3.28
4902	9744	Q96JN8	1.28	1	1	1	Carbamidomethylation	166906	Neuralized-like protein 4 OS=Homo sapiens OX=9606 GN=NEURL4 PE=1 SV=2	25200	82600	3.27778	3.28
3198	3623	O60499	5.04	21	5	5		28114	Syntaxin-10 OS=Homo sapiens OX=9606 GN=STX10 PE=1 SV=1	4020000	13200000	3.28358	3.28
4418	9568	Q9Y4Y9	1.63	16	2	2		9937	U6 snRNA-associated Sm-like protein LSm5 OS=Homo sapiens OX=9606 GN=LSM5 PE=1 SV=3	1190000	3910000	3.28571	3.29
2463	2992	P42858	2.41	1	2	2	Carbamidomethylation	347603	Huntingtin OS=Homo sapiens OX=9606 GN=HTT PE=1 SV=2	122000	401000	3.28689	3.29
4316	4848	P20908	3.25	1	2	2		183559	Collagen alpha-1(V) chain OS=Homo sapiens OX=9606 GN=COL5A1 PE=1 SV=3	747000	2460000	3.29317	3.29
3718	4365	P49427	1.3	8	2	1	Carbamidomethylation	26737	Ubiquitin-conjugating enzyme E2 R1 OS=Homo sapiens OX=9606 GN=CDC34 PE=1 SV=2	1110000	3660000	3.2973	3.3
3664	3451	Q6ZVX7	7.6	16	4	4		30847	F-box only protein 50 OS=Homo sapiens OX=9606 GN=NCCRP1 PE=1 SV=1	8430000	27800000	3.29775	3.3
1750	2059	P60763	1.31	53	9	1	Carbamidomethylation	21379	Ras-related C3 botulinum toxin substrate 3 OS=Homo sapiens OX=9606 GN=RAC3 PE=1 SV=1	966000	3210000	3.32298	3.32
4420	4754	Q53GS7	3.42	3	2	2		79836	Nucleoporin GLE1 OS=Homo sapiens OX=9606 GN=GLE1 PE=1 SV=2	1170000	3900000	3.33333	3.33
2636	2330	Q9Y6Y0	7.21	14	8	8	Carbamidomethylation	71729	Influenza virus NS1A-binding protein OS=Homo sapiens OX=9606 GN=IVNS1ABP PE=1 SV=3	2710000	9040000	3.33579	3.34
3633	3850	Q9P260	6.59	5	5	5	Carbamidomethylation	134630	RAB11-binding protein RELCH OS=Homo sapiens OX=9606 GN=RELCH PE=1 SV=2	1070000	3620000	3.38318	3.38
2981	2668	Q5UIP0	3.28	2	5	5		274464	Telomere-associated protein RIF1 OS=Homo sapiens OX=9606 GN=RIF1 PE=1 SV=2	996000	3380000	3.39357	3.39
2236	1260	Q13740	8.25	13	6	6	Carbamidomethylation	65102	CD166 antigen OS=Homo sapiens OX=9606 GN=ALCAM PE=1 SV=2	3330000	11400000	3.42342	3.42
4611	5270	P07996	2.54	2	2	2	Carbamidomethylation; Deamidation (NQ)	129383	Thrombospondin-1 OS=Homo sapiens OX=9606 GN=THBS1 PE=1 SV=2	481000	1650000	3.43035	3.43
2257	1994	O75312	6.78	17	6	6	Carbamidomethylation	50925	Zinc finger protein ZPR1 OS=Homo sapiens OX=9606 GN=ZPR1 PE=1 SV=1	2050000	7040000	3.43415	3.43
4894	10684	P01137	1.35	3	1	1		44341	Transforming growth factor beta-1 proprotein OS=Homo sapiens OX=9606 GN=TGFB1 PE=1 SV=2	436000	1500000	3.44037	3.44
2468	2776	A3KN83	8.2	4	5	3	Carbamidomethylation	154312	Protein strawberry notch homolog 1 OS=Homo sapiens OX=9606 GN=SBNO1 PE=1 SV=1	526000	1810000	3.44106	3.44
3328	4238	Q9Y2R5	3.39	29	2	2	Carbamidomethylation	14502	28S ribosomal protein S17 mitochondrial OS=Homo sapiens OX=9606 GN=MRPS17 PE=1 SV=1	3420000	11900000	3.47953	3.48
1196	1009	Q15477	9.76	17	17	17	Carbamidomethylation	137755	Helicase SKI2W OS=Homo sapiens OX=9606 GN=SKIV2L PE=1 SV=3	7490000	26200000	3.498	3.5
4306	4875	Q6PK04	1.57	8	2	2		33231	Coiled-coil domain-containing protein 137 OS=Homo sapiens OX=9606 GN=CCDC137 PE=1 SV=1	1060000	3740000	3.5283	3.53
3655	3465	Q9NX74	5.23	13	5	5	Carbamidomethylation	55050	tRNA-dihydrouridine(20) synthase [NAD(P)+]-like OS=Homo sapiens OX=9606 GN=DUS2 PE=1 SV=1	11800000	41800000	3.54237	3.54
2931	3034	Q14353	3.29	12	2	2	Carbamidomethylation	26318	Guanidinoacetate N-methyltransferase OS=Homo sapiens OX=9606 GN=GAMT PE=1 SV=1	1700000	6030000	3.54706	3.55
4312	4534	Q9UQ13	1.38	1	1	1		64888	Leucine-rich repeat protein SHOC-2 OS=Homo sapiens OX=9606 GN=SHOC2 PE=1 SV=2	153000	543000	3.54902	3.55
4192	4801	Q96RU2	1.39	1	1	1		122491	Ubiquitin carboxyl-terminal hydrolase 28 OS=Homo sapiens OX=9606 GN=USP28 PE=1 SV=1	137000	487000	3.55474	3.55
2262	2779	Q9Y3L5	1.39	23	5	1	Carbamidomethylation	20745	Ras-related protein Rap-2c OS=Homo sapiens OX=9606 GN=RAP2C PE=1 SV=1	306000	1090000	3.56209	3.56
2501	2414	P11802	6.44	28	7	6	Carbamidomethylation	33730	Cyclin-dependent kinase 4 OS=Homo sapiens OX=9606 GN=CDK4 PE=1 SV=2	3920000	14000000	3.57143	3.57
405	1442	P09104	2.72	32	19	2	Carbamidomethylation; Deamidation (NQ)	47269	Gamma-enolase OS=Homo sapiens OX=9606 GN=ENO2 PE=1 SV=3	645000	2310000	3.5814	3.58
654	1300	Q14847	6.3	54	19	19	Carbamidomethylation; Deamidation (NQ)	29717	LIM and SH3 domain protein 1 OS=Homo sapiens OX=9606 GN=LASP1 PE=1 SV=2	34800000	125000000	3.59195	3.59
2868	3326	P06746	3.67	6	2	2		38178	DNA polymerase beta OS=Homo sapiens OX=9606 GN=POLB PE=1 SV=3	664000	2390000	3.5994	3.6
2775	3677	P20338	1.41	11	2	1		24390	Ras-related protein Rab-4A OS=Homo sapiens OX=9606 GN=RAB4A PE=1 SV=3	312000	1130000	3.62179	3.62
3103	2894	Q96ME1	3.53	4	2	2		88341	F-box/LRR-repeat protein 18 OS=Homo sapiens OX=9606 GN=FBXL18 PE=1 SV=2	523000	1900000	3.63289	3.63
3060	4093	P17900	1.43	5	1	1		20838	Ganglioside GM2 activator OS=Homo sapiens OX=9606 GN=GM2A PE=1 SV=4	574000	2090000	3.64111	3.64
3822	4159	P60520	1.44	13	1	1		13667	Gamma-aminobutyric acid receptor-associated protein-like 2 OS=Homo sapiens OX=9606 GN=GABARAPL2 PE=1 SV=1	1100000	4050000	3.68182	3.68
4844	7595	Q9Y478	1.44	4	1	1		30382	5'-AMP-activated protein kinase subunit beta-1 OS=Homo sapiens OX=9606 GN=PRKAB1 PE=1 SV=4	255000	944000	3.70196	3.7
3821	4088	Q7L5Y9	1.45	4	1	1		45287	E3 ubiquitin-protein transferase MAEA OS=Homo sapiens OX=9606 GN=MAEA PE=1 SV=1	137000	511000	3.72993	3.73
3929	4203	Q9UPY3	4.09	2	3	3	Carbamidomethylation	218680	Endoribonuclease Dicer OS=Homo sapiens OX=9606 GN=DICER1 PE=1 SV=3	460000	1720000	3.73913	3.74
4630	9071	Q9NYG2	1.46	4	1	1		34170	Palmitoyltransferase ZDHHC3 OS=Homo sapiens OX=9606 GN=ZDHHC3 PE=1 SV=2	129000	484000	3.75194	3.75
3325	3659	Q9UNN8	1.47	4	1	1		26671	Endothelial protein C receptor OS=Homo sapiens OX=9606 GN=PROCR PE=1 SV=1	1170000	4410000	3.76923	3.77
2815	3965	P62341	3.76	10	2	2		22324	Thioredoxin reductase-like selenoprotein T OS=Homo sapiens OX=9606 GN=SELENOT PE=1 SV=2	551000	2080000	3.77495	3.77
2553	2379	Q9UNF1	11.05	18	7	7		64954	Melanoma-associated antigen D2 OS=Homo sapiens OX=9606 GN=MAGED2 PE=1 SV=2	4260000	16100000	3.77934	3.78
4845	7638	Q86UY6	1.47	4	1	1		27194	N-alpha-acetyltransferase 40 OS=Homo sapiens OX=9606 GN=NAA40 PE=1 SV=1	247000	938000	3.79757	3.8
2556	1236	Q12805	10.91	30	12	12	Carbamidomethylation; Deamidation (NQ)	54641	EGF-containing fibulin-like extracellular matrix protein 1 OS=Homo sapiens OX=9606 GN=EFEMP1 PE=1 SV=2	5000000	19000000	3.8	3.8
4835	6462	Q9NVM4	1.52	2	1	1		78459	Protein arginine N-methyltransferase 7 OS=Homo sapiens OX=9606 GN=PRMT7 PE=1 SV=1	153000	601000	3.9281	3.93
3006	3669	Q9NVV4	4.63	7	3	3	Carbamidomethylation	66172	Poly(A) RNA polymerase mitochondrial OS=Homo sapiens OX=9606 GN=MTPAP PE=1 SV=1	805000	3180000	3.95031	3.95
2449	3006	O95716	5.1	30	6	3	Carbamidomethylation	24267	Ras-related protein Rab-3D OS=Homo sapiens OX=9606 GN=RAB3D PE=1 SV=1	2890000	11700000	4.04844	4.05
4505	4805	Q53T59	1.56	3	1	1		42780	HCLS1-binding protein 3 OS=Homo sapiens OX=9606 GN=HS1BP3 PE=1 SV=1	397000	1620000	4.0806	4.08
3641	3845	Q13107	3.26	4	3	2	Carbamidomethylation	108565	Ubiquitin carboxyl-terminal hydrolase 4 OS=Homo sapiens OX=9606 GN=USP4 PE=1 SV=3	502000	2050000	4.08367	4.08
2511	2524	P62745	1.57	31	5	1	Carbamidomethylation	22123	Rho-related GTP-binding protein RhoB OS=Homo sapiens OX=9606 GN=RHOB PE=1 SV=1	399000	1630000	4.08521	4.09
652	445	P04181	10.93	23	8	8	Carbamidomethylation	48535	Ornithine aminotransferase mitochondrial OS=Homo sapiens OX=9606 GN=OAT PE=1 SV=1	5040000	20700000	4.10714	4.11
4071	9476	P02656	4.42	16	1	1		10852	Apolipoprotein C-III OS=Homo sapiens OX=9606 GN=APOC3 PE=1 SV=1	2970000	12200000	4.10774	4.11
3881	4558	Q9Y241	4.22	29	2	2	Acetylation (Protein N-term)	10143	HIG1 domain family member 1A mitochondrial OS=Homo sapiens OX=9606 GN=HIGD1A PE=1 SV=1	2060000	8530000	4.14078	4.14
4218	4459	Q12894	9.2	12	4	4	Carbamidomethylation	54814	Interferon-related developmental regulator 2 OS=Homo sapiens OX=9606 GN=IFRD2 PE=1 SV=3	1950000	8090000	4.14872	4.15
2256	1891	O00762	1.6	8	2	1	Carbamidomethylation	19652	Ubiquitin-conjugating enzyme E2 C OS=Homo sapiens OX=9606 GN=UBE2C PE=1 SV=1	562000	2350000	4.18149	4.18
2031	2144	Q6ZRP7	5.26	12	7	7	Carbamidomethylation	77529	Sulfhydryl oxidase 2 OS=Homo sapiens OX=9606 GN=QSOX2 PE=1 SV=3	2500000	10500000	4.2	4.2
4680	5649	Q5VU65	1.62	0	1	1		210603	Nuclear pore membrane glycoprotein 210-like OS=Homo sapiens OX=9606 GN=NUP210L PE=2 SV=1	593000	2530000	4.26644	4.27
4297	5129	P51948	1.63	5	1	1		35823	CDK-activating kinase assembly factor MAT1 OS=Homo sapiens OX=9606 GN=MNAT1 PE=1 SV=1	438000	1870000	4.26941	4.27
4673	4995	Q8NEB9	1.62	2	1	1		101549	Phosphatidylinositol 3-kinase catalytic subunit type 3 OS=Homo sapiens OX=9606 GN=PIK3C3 PE=1 SV=1	64400	275000	4.27019	4.27
1657	2432	P11166	5.65	7	4	4		54084	Solute carrier family 2 facilitated glucose transporter member 1 OS=Homo sapiens OX=9606 GN=SLC2A1 PE=1 SV=2	3680000	15800000	4.29348	4.29
4569	5094	P42261	1.65	1	1	1		101506	Glutamate receptor 1 OS=Homo sapiens OX=9606 GN=GRIA1 PE=1 SV=2	2410000	10400000	4.31535	4.32
3957	3680	Q8TEA1	10.54	6	3	3	Carbamidomethylation	51770	Putative methyltransferase NSUN6 OS=Homo sapiens OX=9606 GN=NSUN6 PE=1 SV=1	1540000	6650000	4.31818	4.32
4549	5670	O75385	1.65	1	1	1		112631	Serine/threonine-protein kinase ULK1 OS=Homo sapiens OX=9606 GN=ULK1 PE=1 SV=2	1300000	5640000	4.33846	4.34
3605	3259	Q13190	10.92	15	3	3		39673	Syntaxin-5 OS=Homo sapiens OX=9606 GN=STX5 PE=1 SV=2	2290000	9940000	4.34061	4.34
1833	2258	Q8NFV4	10.27	21	5	5		34690	Protein ABHD11 OS=Homo sapiens OX=9606 GN=ABHD11 PE=1 SV=1	2930000	12800000	4.3686	4.37
4283	4264	Q8WVB6	4.31	2	2	2	Carbamidomethylation	107383	Chromosome transmission fidelity protein 18 homolog OS=Homo sapiens OX=9606 GN=CHTF18 PE=1 SV=1	471000	2070000	4.3949	4.39
3571	4052	Q9UHA4	3.34	21	2	2		13623	Ragulator complex protein LAMTOR3 OS=Homo sapiens OX=9606 GN=LAMTOR3 PE=1 SV=1	637000	2800000	4.3956	4.4
342	369	P16144	7.07	23	34	34	Carbamidomethylation	202166	Integrin beta-4 OS=Homo sapiens OX=9606 GN=ITGB4 PE=1 SV=5	6890000	30300000	4.39768	4.4
1456	1484	P48594	3.74	27	14	1	Deamidation (NQ); Acetylation (Protein N-term)	44854	Serpin B4 OS=Homo sapiens OX=9606 GN=SERPINB4 PE=1 SV=2	780000	3450000	4.42308	4.42
4675	4800	P24386	1.67	3	1	1		73476	Rab proteins geranylgeranyltransferase component A 1 OS=Homo sapiens OX=9606 GN=CHM PE=1 SV=3	700000	3100000	4.42857	4.43
4033	4231	Q9BT73	8.61	38	3	3		13104	Proteasome assembly chaperone 3 OS=Homo sapiens OX=9606 GN=PSMG3 PE=1 SV=1	5510000	24500000	4.44646	4.45
4116	3866	Q13454	12.58	8	3	3		39676	Tumor suppressor candidate 3 OS=Homo sapiens OX=9606 GN=TUSC3 PE=1 SV=1	6360000	28300000	4.44969	4.45
8	58	P04406	7.58	77	102	91	Carbamidomethylation; Deamidation (NQ); Oxidation (M)	36053	Glyceraldehyde-3-phosphate dehydrogenase OS=Homo sapiens OX=9606 GN=GAPDH PE=1 SV=3	471000000	2110000000	4.47983	4.48
2840	2801	Q96P11	3.42	24	8	8	Carbamidomethylation	46692	Probable 28S rRNA (cytosine-C(5))-methyltransferase OS=Homo sapiens OX=9606 GN=NSUN5 PE=1 SV=2	44800000	201000000	4.48661	4.49
1732	1906	P20339	7.23	36	7	3		23659	Ras-related protein Rab-5A OS=Homo sapiens OX=9606 GN=RAB5A PE=1 SV=2	7610000	34200000	4.49409	4.49
2155	3032	P57105	9.98	14	2	2		15928	Synaptojanin-2-binding protein OS=Homo sapiens OX=9606 GN=SYNJ2BP PE=1 SV=2	2590000	11700000	4.51737	4.52
3343	3539	Q5VTR2	11.42	3	3	3		113662	E3 ubiquitin-protein ligase BRE1A OS=Homo sapiens OX=9606 GN=RNF20 PE=1 SV=2	784000	3590000	4.57908	4.58
3545	3469	P19971	1.74	3	1	1		49956	Thymidine phosphorylase OS=Homo sapiens OX=9606 GN=TYMP PE=1 SV=2	2050000	9490000	4.62927	4.63
3383	3203	P00374	3.69	10	2	2		21453	Dihydrofolate reductase OS=Homo sapiens OX=9606 GN=DHFR PE=1 SV=2	437000	2030000	4.64531	4.65
2467	2277	Q8TBA6	5.82	8	4	4		83024	Golgin subfamily A member 5 OS=Homo sapiens OX=9606 GN=GOLGA5 PE=1 SV=3	701000	3290000	4.6933	4.69
2986	2718	O95140	3.59	8	6	5	Carbamidomethylation	86402	Mitofusin-2 OS=Homo sapiens OX=9606 GN=MFN2 PE=1 SV=3	781000	3710000	4.75032	4.75
2414	1951	P05067	5.83	3	3	3	Carbamidomethylation	86943	Amyloid-beta precursor protein OS=Homo sapiens OX=9606 GN=APP PE=1 SV=3	508000	2430000	4.78346	4.78
3556	4573	P20226	2.97	6	2	2		37698	TATA-box-binding protein OS=Homo sapiens OX=9606 GN=TBP PE=1 SV=2	218000	1050000	4.81651	4.82
4162	6076	P33552	1.79	11	1	1		9860	Cyclin-dependent kinases regulatory subunit 2 OS=Homo sapiens OX=9606 GN=CKS2 PE=1 SV=1	219000	1060000	4.84018	4.84
2453	3374	P01116	4.48	30	5	2		21656	GTPase KRas OS=Homo sapiens OX=9606 GN=KRAS PE=1 SV=1	515000	2520000	4.8932	4.89
4166	4136	Q9UMR5	6.37	14	3	3	Carbamidomethylation	34225	Lysosomal thioesterase PPT2 OS=Homo sapiens OX=9606 GN=PPT2 PE=1 SV=4	977000	4820000	4.93347	4.93
4038	4948	Q15043	3.32	5	2	2		54212	Zinc transporter ZIP14 OS=Homo sapiens OX=9606 GN=SLC39A14 PE=1 SV=3	3080000	15200000	4.93506	4.94
752	423	P55011	1.81	1	1	1		131447	Solute carrier family 12 member 2 OS=Homo sapiens OX=9606 GN=SLC12A2 PE=1 SV=1	67600	334000	4.94083	4.94
2620	1975	P61962	2.66	8	2	2		38926	DDB1- and CUL4-associated factor 7 OS=Homo sapiens OX=9606 GN=DCAF7 PE=1 SV=1	461000	2280000	4.94577	4.95
4781	5778	Q9Y5B6	1.82	1	1	1		104804	PAX3- and PAX7-binding protein 1 OS=Homo sapiens OX=9606 GN=PAXBP1 PE=1 SV=2	172000	852000	4.95349	4.95
3347	3832	Q7Z4S6	3.89	3	3	2		187178	Kinesin-like protein KIF21A OS=Homo sapiens OX=9606 GN=KIF21A PE=1 SV=2	299000	1500000	5.01672	5.02
3699	3810	Q13595	4.04	6	2	2		32689	Transformer-2 protein homolog alpha OS=Homo sapiens OX=9606 GN=TRA2A PE=1 SV=1	818000	4110000	5.02445	5.02
1990	1473	P35813	1.85	9	3	1		42448	Protein phosphatase 1A OS=Homo sapiens OX=9606 GN=PPM1A PE=1 SV=1	245000	1240000	5.06122	5.06
4706	5035	P39210	1.86	5	1	1		19733	Protein Mpv17 OS=Homo sapiens OX=9606 GN=MPV17 PE=1 SV=1	338000	1730000	5.11834	5.12
3561	4369	P55957	2.55	12	2	2		21995	BH3-interacting domain death agonist OS=Homo sapiens OX=9606 GN=BID PE=1 SV=1	1700000	8760000	5.15294	5.15
1052	671	Q01581	11.43	27	11	11	Carbamidomethylation; Deamidation (NQ)	57294	Hydroxymethylglutaryl-CoA synthase cytoplasmic OS=Homo sapiens OX=9606 GN=HMGCS1 PE=1 SV=2	5470000	28200000	5.15539	5.16
3834	4530	P10109	5.11	9	2	2	Carbamidomethylation	19393	Adrenodoxin mitochondrial OS=Homo sapiens OX=9606 GN=FDX1 PE=1 SV=1	688000	3550000	5.15988	5.16
4831	8636	Q969Q5	1.92	7	1	1		23124	Ras-related protein Rab-24 OS=Homo sapiens OX=9606 GN=RAB24 PE=1 SV=1	190000	1020000	5.36842	5.37
4889	9603	Q96EC8	1.93	3	1	1		26256	Protein YIPF6 OS=Homo sapiens OX=9606 GN=YIPF6 PE=1 SV=2	474000	2550000	5.37975	5.38
4526	5342	Q9UPZ3	4.14	2	2	2		127449	Hermansky-Pudlak syndrome 5 protein OS=Homo sapiens OX=9606 GN=HPS5 PE=1 SV=2	170000	916000	5.38824	5.39
4414	7271	Q9UBK9	1.93	7	1	1		18246	Protein UXT OS=Homo sapiens OX=9606 GN=UXT PE=1 SV=1	242000	1310000	5.41322	5.41
4607	8931	P28325	1.95	5	1	1		16080	Cystatin-D OS=Homo sapiens OX=9606 GN=CST5 PE=1 SV=1	533000	2910000	5.45966	5.46
4821	7901	Q86YH6	1.94	4	1	1		44129	Decaprenyl-diphosphate synthase subunit 2 OS=Homo sapiens OX=9606 GN=PDSS2 PE=1 SV=2	89200	488000	5.47085	5.47
3411	3558	Q96DZ1	13.1	11	4	4	Carbamidomethylation	54858	Endoplasmic reticulum lectin 1 OS=Homo sapiens OX=9606 GN=ERLEC1 PE=1 SV=1	748000	4100000	5.48128	5.48
4279	3957	Q9UHJ6	1.96	2	1	1		51491	Sedoheptulokinase OS=Homo sapiens OX=9606 GN=SHPK PE=1 SV=3	263000	1450000	5.51331	5.51
3463	3472	Q7Z569	7.29	8	4	4	Carbamidomethylation	67305	BRCA1-associated protein OS=Homo sapiens OX=9606 GN=BRAP PE=1 SV=2	627000	3460000	5.51834	5.52
3897	4401	Q14011	2.41	13	2	2		18648	Cold-inducible RNA-binding protein OS=Homo sapiens OX=9606 GN=CIRBP PE=1 SV=1	1230000	6870000	5.58537	5.59
4115	5906	P27449	4.01	12	1	1		15736	V-type proton ATPase 16 kDa proteolipid subunit OS=Homo sapiens OX=9606 GN=ATP6V0C PE=1 SV=1	3640000	20400000	5.6044	5.6
2539	3065	Q969X6	14.86	11	6	6		76890	U3 small nucleolar RNA-associated protein 4 homolog OS=Homo sapiens OX=9606 GN=UTP4 PE=1 SV=1	2050000	11600000	5.65854	5.66
4538	4709	Q8WUB8	4.66	4	2	2		56051	PHD finger protein 10 OS=Homo sapiens OX=9606 GN=PHF10 PE=1 SV=3	270000	1530000	5.66667	5.67
2866	3436	Q8NFJ5	9.86	13	4	4	Carbamidomethylation	40251	Retinoic acid-induced protein 3 OS=Homo sapiens OX=9606 GN=GPRC5A PE=1 SV=2	6210000	35300000	5.68438	5.68
4878	8913	O14717	2	2	1	1		44597	tRNA (cytosine(38)-C(5))-methyltransferase OS=Homo sapiens OX=9606 GN=TRDMT1 PE=1 SV=1	262000	1490000	5.68702	5.69
3150	3139	P04179	16.21	36	6	6		24750	Superoxide dismutase [Mn] mitochondrial OS=Homo sapiens OX=9606 GN=SOD2 PE=1 SV=3	4060000	23300000	5.73892	5.74
814	882	P26368	13.2	35	14	14	Carbamidomethylation	53501	Splicing factor U2AF 65 kDa subunit OS=Homo sapiens OX=9606 GN=U2AF2 PE=1 SV=4	9720000	55900000	5.75103	5.75
4677	4888	Q562E7	2.08	1	1	1		211695	WD repeat-containing protein 81 OS=Homo sapiens OX=9606 GN=WDR81 PE=1 SV=2	96900	585000	6.03715	6.04
4372	10186	Q96K37	2.1	2	1	1		44773	Solute carrier family 35 member E1 OS=Homo sapiens OX=9606 GN=SLC35E1 PE=1 SV=2	5300000	32000000	6.03774	6.04
2884	2336	O15321	8.27	6	3	3	Carbamidomethylation	68861	Transmembrane 9 superfamily member 1 OS=Homo sapiens OX=9606 GN=TM9SF1 PE=2 SV=2	411000	2530000	6.15572	6.16
4617	6664	Q5JR12	2.18	1	1	1		54834	Protein phosphatase 1J OS=Homo sapiens OX=9606 GN=PPM1J PE=1 SV=1	372000	2410000	6.47849	6.48
4253	9876	P61165	5.23	10	1	1	Acetylation (Protein N-term)	9079	Transmembrane protein 258 OS=Homo sapiens OX=9606 GN=TMEM258 PE=1 SV=1	943000	6110000	6.47932	6.48
4379	4925	P40425	4.41	4	2	2	Carbamidomethylation	45881	Pre-B-cell leukemia transcription factor 2 OS=Homo sapiens OX=9606 GN=PBX2 PE=1 SV=2	269000	1750000	6.50558	6.51
2217	1648	Q9BW04	2.19	1	1	1		63964	Specifically androgen-regulated gene protein OS=Homo sapiens OX=9606 GN=SARG PE=1 SV=2	119000	775000	6.51261	6.51
1405	992	Q13617	16.2	14	9	9	Carbamidomethylation	86983	Cullin-2 OS=Homo sapiens OX=9606 GN=CUL2 PE=1 SV=2	1530000	10100000	6.60131	6.6
2953	2896	O14976	4.91	2	2	2	Carbamidomethylation	143190	Cyclin-G-associated kinase OS=Homo sapiens OX=9606 GN=GAK PE=1 SV=2	188000	1250000	6.64894	6.65
4593	5386	Q6NUT3	5.04	9	2	2	Acetylation (Protein N-term)	52075	Major facilitator superfamily domain-containing protein 12 OS=Homo sapiens OX=9606 GN=MFSD12 PE=1 SV=2	894000	6050000	6.76734	6.77
3497	3824	O43913	4.98	4	2	2		50283	Origin recognition complex subunit 5 OS=Homo sapiens OX=9606 GN=ORC5 PE=1 SV=1	218000	1480000	6.78899	6.79
3244	3204	Q969S9	16.68	8	5	5	Carbamidomethylation	86601	Ribosome-releasing factor 2 mitochondrial OS=Homo sapiens OX=9606 GN=GFM2 PE=1 SV=1	1540000	10500000	6.81818	6.82
2146	1369	O14908	14.37	31	6	6	Carbamidomethylation	36049	PDZ domain-containing protein GIPC1 OS=Homo sapiens OX=9606 GN=GIPC1 PE=1 SV=2	1710000	12000000	7.01754	7.02
4421	4852	Q12834	12.15	9	3	3	Carbamidomethylation	54723	Cell division cycle protein 20 homolog OS=Homo sapiens OX=9606 GN=CDC20 PE=1 SV=2	395000	2790000	7.06329	7.06
3251	3061	O14874	2.31	5	1	1		46360	[3-methyl-2-oxobutanoate dehydrogenase [lipoamide]] kinase mitochondrial OS=Homo sapiens OX=9606 GN=BCKDK PE=1 SV=2	332000	2350000	7.07831	7.08
2809	2680	Q9BRJ7	2.37	11	2	2		23338	Tudor-interacting repair regulator protein OS=Homo sapiens OX=9606 GN=NUDT16L1 PE=1 SV=1	186000	1320000	7.09677	7.1
3538	3905	Q9HCN4	5.79	9	2	2	Acetylation (Protein N-term)	41740	GPN-loop GTPase 1 OS=Homo sapiens OX=9606 GN=GPN1 PE=1 SV=1	1370000	9980000	7.28467	7.28
4580	5929	Q9UET6	2.37	3	1	1		36079	Putative tRNA (cytidine(32)/guanosine(34)-2'-O)-methyltransferase OS=Homo sapiens OX=9606 GN=FTSJ1 PE=1 SV=2	64300	478000	7.4339	7.43
4215	4265	Q9NQG6	12.1	10	3	3	Carbamidomethylation	51293	Mitochondrial dynamics protein MID51 OS=Homo sapiens OX=9606 GN=MIEF1 PE=1 SV=1	285000	2140000	7.50877	7.51
4721	5956	Q14112	2.39	1	1	1	Carbamidomethylation	151254	Nidogen-2 OS=Homo sapiens OX=9606 GN=NID2 PE=1 SV=3	118000	889000	7.5339	7.53
3985	4309	Q9UI26	5.7	3	2	2		112535	Importin-11 OS=Homo sapiens OX=9606 GN=IPO11 PE=1 SV=1	229000	1760000	7.68559	7.69
4654	7269	Q8TCC3	4.21	17	2	2		18546	39S ribosomal protein L30 mitochondrial OS=Homo sapiens OX=9606 GN=MRPL30 PE=1 SV=1	285000	2220000	7.78947	7.79
2779	3121	Q9BR61	11.55	20	5	5	Carbamidomethylation	31151	Acyl-CoA-binding domain-containing protein 6 OS=Homo sapiens OX=9606 GN=ACBD6 PE=1 SV=1	1770000	13800000	7.79661	7.8
4066	4677	Q9H446	4.28	9	2	2		27939	RWD domain-containing protein 1 OS=Homo sapiens OX=9606 GN=RWDD1 PE=1 SV=1	614000	4880000	7.94788	7.95
1520	2872	P68431	2.48	43	11	1	Carbamidomethylation	15404	Histone H3.1 OS=Homo sapiens OX=9606 GN=HIST1H3A PE=1 SV=2	506000	4140000	8.18182	8.18
4513	5183	P48723	2.47	2	1	1		51928	Heat shock 70 kDa protein 13 OS=Homo sapiens OX=9606 GN=HSPA13 PE=1 SV=1	61300	528000	8.61338	8.61
505	1825	P07205	5.59	24	20	2	Deamidation (NQ); Oxidation (M)	44796	Phosphoglycerate kinase 2 OS=Homo sapiens OX=9606 GN=PGK2 PE=1 SV=3	175000	1530000	8.74286	8.74
3756	3728	P21359	12.83	1	3	3	Carbamidomethylation	319372	Neurofibromin OS=Homo sapiens OX=9606 GN=NF1 PE=1 SV=2	200000	1750000	8.75	8.75
4518	5958	Q9NX00	2.48	4	1	1		19658	Transmembrane protein 160 OS=Homo sapiens OX=9606 GN=TMEM160 PE=1 SV=1	289000	2560000	8.85813	8.86
2577	4353	P12074	18.41	43	5	5		12155	Cytochrome c oxidase subunit 6A1 mitochondrial OS=Homo sapiens OX=9606 GN=COX6A1 PE=1 SV=4	11900000	106000000	8.90756	8.91
4359	4926	Q9BVT8	2.48	4	1	1		26261	Transmembrane and ubiquitin-like domain-containing protein 1 OS=Homo sapiens OX=9606 GN=TMUB1 PE=1 SV=1	264000	2360000	8.93939	8.94
4628	8584	P41586	2.48	1	1	1		53314	Pituitary adenylate cyclase-activating polypeptide type I receptor OS=Homo sapiens OX=9606 GN=ADCYAP1R1 PE=1 SV=1	253000	2280000	9.01186	9.01
3443	8534	Q9P003	2.48	14	3	3		16093	Protein cornichon homolog 4 OS=Homo sapiens OX=9606 GN=CNIH4 PE=1 SV=1	1990000	18000000	9.04523	9.05
4151	4229	Q96FZ2	5.39	7	2	2		40575	Abasic site processing protein HMCES OS=Homo sapiens OX=9606 GN=HMCES PE=1 SV=1	1490000	13600000	9.12752	9.13
4761	5961	Q96KC2	2.47	5	1	1		20375	ADP-ribosylation factor-like protein 5B OS=Homo sapiens OX=9606 GN=ARL5B PE=1 SV=1	152000	1390000	9.14474	9.14
4268	4666	O00459	2.47	3	2	1		81545	Phosphatidylinositol 3-kinase regulatory subunit beta OS=Homo sapiens OX=9606 GN=PIK3R2 PE=1 SV=2	67100	619000	9.22504	9.23
4573	5346	P09486	6.94	8	2	2	Carbamidomethylation	34632	SPARC OS=Homo sapiens OX=9606 GN=SPARC PE=1 SV=1	437000	4070000	9.3135	9.31
1828	1620	Q9UN37	17.53	22	9	7	Carbamidomethylation	48898	Vacuolar protein sorting-associated protein 4A OS=Homo sapiens OX=9606 GN=VPS4A PE=1 SV=1	1500000	14100000	9.4	9.4
4156	5089	Q969T9	2.48	4	1	1		28087	WW domain-binding protein 2 OS=Homo sapiens OX=9606 GN=WBP2 PE=1 SV=1	645000	6090000	9.44186	9.44
4600	6525	Q9H2V7	2.48	3	1	1		56630	Protein spinster homolog 1 OS=Homo sapiens OX=9606 GN=SPNS1 PE=1 SV=1	152000	1460000	9.60526	9.61
4750	7256	Q9ULJ7	2.47	1	1	1	Carbamidomethylation	155858	Ankyrin repeat domain-containing protein 50 OS=Homo sapiens OX=9606 GN=ANKRD50 PE=1 SV=4	19200	186000	9.6875	9.69
4519	6431	O75600	6.11	5	2	2	Carbamidomethylation	45285	2-amino-3-ketobutyrate coenzyme A ligase mitochondrial OS=Homo sapiens OX=9606 GN=GCAT PE=1 SV=1	496000	5180000	10.4435	10.44
2797	2711	Q99538	4.07	6	2	2	Carbamidomethylation	49411	Legumain OS=Homo sapiens OX=9606 GN=LGMN PE=1 SV=1	803000	8470000	10.5479	10.55
3356	3050	P49643	5.91	3	2	2	Deamidation (NQ)	58806	DNA primase large subunit OS=Homo sapiens OX=9606 GN=PRIM2 PE=1 SV=2	147000	1560000	10.6122	10.61
4154	4577	O95049	2.49	1	1	1		101397	Tight junction protein ZO-3 OS=Homo sapiens OX=9606 GN=TJP3 PE=1 SV=3	980000	10500000	10.7143	10.71
1210	946	Q2TAY7	11.22	26	11	11	Carbamidomethylation	57544	WD40 repeat-containing protein SMU1 OS=Homo sapiens OX=9606 GN=SMU1 PE=1 SV=2	2490000	27600000	11.0843	11.08
3736	6113	Q6P1A2	6.65	4	2	2		56035	Lysophospholipid acyltransferase 5 OS=Homo sapiens OX=9606 GN=LPCAT3 PE=1 SV=1	618000	7030000	11.3754	11.38
4181	5785	Q96I51	5.8	8	2	2		49997	RCC1-like G exchanging factor-like protein OS=Homo sapiens OX=9606 GN=RCC1L PE=1 SV=2	199000	2290000	11.5075	11.51
2078	3127	Q96A72	2.48	48	7	1	Acetylation (Protein N-term)	17276	Protein mago nashi homolog 2 OS=Homo sapiens OX=9606 GN=MAGOHB PE=1 SV=1	188000	2190000	11.6489	11.65
4471	4849	P35568	2.47	1	1	1		131591	Insulin receptor substrate 1 OS=Homo sapiens OX=9606 GN=IRS1 PE=1 SV=1	69700	815000	11.693	11.69
4318	5096	Q96B36	2.48	3	1	1		27383	Proline-rich AKT1 substrate 1 OS=Homo sapiens OX=9606 GN=AKT1S1 PE=1 SV=1	400000	4700000	11.75	11.75
3489	3351	Q03519	12.23	8	5	4	Carbamidomethylation	75664	Antigen peptide transporter 2 OS=Homo sapiens OX=9606 GN=TAP2 PE=1 SV=1	375000	4910000	13.0933	13.09
4589	4912	Q8IYU8	2.48	3	1	1		49666	Calcium uptake protein 2 mitochondrial OS=Homo sapiens OX=9606 GN=MICU2 PE=1 SV=2	206000	2740000	13.301	13.3
4432	8901	Q9BUM1	2.5	6	2	2	Carbamidomethylation	38735	Glucose-6-phosphatase 3 OS=Homo sapiens OX=9606 GN=G6PC3 PE=1 SV=2	410000	5590000	13.6341	13.63
3880	4474	P51809	2.47	4	1	1		24935	Vesicle-associated membrane protein 7 OS=Homo sapiens OX=9606 GN=VAMP7 PE=1 SV=3	102000	1400000	13.7255	13.73
4740	5950	P56937	2.48	3	1	1		38206	3-keto-steroid reductase OS=Homo sapiens OX=9606 GN=HSD17B7 PE=1 SV=1	190000	2630000	13.8421	13.84
4438	7230	P32970	7.15	13	2	2	Carbamidomethylation	21118	CD70 antigen OS=Homo sapiens OX=9606 GN=CD70 PE=1 SV=2	459000	6380000	13.8998	13.9
4510	4982	O15403	5.11	5	2	2		57393	Monocarboxylate transporter 7 OS=Homo sapiens OX=9606 GN=SLC16A6 PE=1 SV=2	218000	3110000	14.2661	14.27
3739	3950	Q15910	4.47	4	2	2	Carbamidomethylation	85363	Histone-lysine N-methyltransferase EZH2 OS=Homo sapiens OX=9606 GN=EZH2 PE=1 SV=2	79200	1170000	14.7727	14.77
4344	4919	O95248	2.47	1	1	1	Carbamidomethylation	208442	Myotubularin-related protein 5 OS=Homo sapiens OX=9606 GN=SBF1 PE=1 SV=4	89300	1350000	15.1176	15.12
3426	3675	O43688	2.65	17	5	5	Carbamidomethylation	32574	Phospholipid phosphatase 2 OS=Homo sapiens OX=9606 GN=PLPP2 PE=1 SV=1	585000	9190000	15.7094	15.71
3532	2784	Q5JPH6	2.47	2	1	1		58689	Probable glutamate--tRNA ligase mitochondrial OS=Homo sapiens OX=9606 GN=EARS2 PE=1 SV=2	18700	310000	16.5775	16.58
4439	7322	A5PLL7	2.48	6	1	1		31135	Transmembrane protein 189 OS=Homo sapiens OX=9606 GN=TMEM189 PE=1 SV=3	237000	4470000	18.8608	18.86
3803	3393	Q8NCL4	2.46	2	1	1	Carbamidomethylation	71159	Polypeptide N-acetylgalactosaminyltransferase 6 OS=Homo sapiens OX=9606 GN=GALNT6 PE=2 SV=2	3000	74700	24.9	24.9
3994	3986	Q15057	15.8	4	3	3	Carbamidomethylation	88029	Arf-GAP with coiled-coil ANK repeat and PH domain-containing protein 2 OS=Homo sapiens OX=9606 GN=ACAP2 PE=1 SV=3	97400	2890000	29.6715	29.67
4618	6706	Q8IUW5	2.48	6	1	1	Carbamidomethylation	29340	RELT-like protein 1 OS=Homo sapiens OX=9606 GN=RELL1 PE=1 SV=1	95400	3070000	32.1803	32.18
3987	4517	Q8NBF2	2.48	1	1	1		79444	NHL repeat-containing protein 2 OS=Homo sapiens OX=9606 GN=NHLRC2 PE=1 SV=1	77400	2500000	32.2997	32.3
4722	6006	Q96IY1	2.47	3	1	1		32162	Kinetochore-associated protein NSL1 homolog OS=Homo sapiens OX=9606 GN=NSL1 PE=1 SV=3	23600	802000	33.9831	33.98
4186	4228	Q92504	18.56	7	2	2		50118	Zinc transporter SLC39A7 OS=Homo sapiens OX=9606 GN=SLC39A7 PE=1 SV=2	427000	15100000	35.363	35.36
2863	3019	Q9Y5Y2	5.69	11	3	2	Carbamidomethylation; Oxidation (M); Acetylation (Protein N-term)	28825	Cytosolic Fe-S cluster assembly factor NUBP2 OS=Homo sapiens OX=9606 GN=NUBP2 PE=1 SV=1	20700	854000	41.256	41.26
4067	6467	Q9P086	2.47	16	1	1		13129	Mediator of RNA polymerase II transcription subunit 11 OS=Homo sapiens OX=9606 GN=MED11 PE=1 SV=2	11700	603000	51.5385	51.54
3500	3474	Q9NZZ3	9.6	17	4	4	Carbamidomethylation; Oxidation (M); Acetylation (Protein N-term)	24571	Charged multivesicular body protein 5 OS=Homo sapiens OX=9606 GN=CHMP5 PE=1 SV=1	275000	19600000	71.2727	71.27
319	2543	P15259	2.47	22	13	1	Deamidation (NQ); Acetylation (Protein N-term)	28766	Phosphoglycerate mutase 2 OS=Homo sapiens OX=9606 GN=PGAM2 PE=1 SV=3	0	1040000
1429	2011	P24844	2.47	51	9	1	Carbamidomethylation; Deamidation (NQ)	19827	Myosin regulatory light polypeptide 9 OS=Homo sapiens OX=9606 GN=MYL9 PE=1 SV=4	0	1090000
1731	2107	Q92599	2.47	12	5	1	Carbamidomethylation	55756	Septin-8 OS=Homo sapiens OX=9606 GN=SEPTIN8 PE=1 SV=4	0	1660000
2000	3471	P83881	2.47	42	5	1	Carbamidomethylation; Deamidation (NQ)	12441	60S ribosomal protein L36a OS=Homo sapiens OX=9606 GN=RPL36A PE=1 SV=2	0	1490000
2030	3131	P61326	2.48	48	7	1	Acetylation (Protein N-term)	17164	Protein mago nashi homolog OS=Homo sapiens OX=9606 GN=MAGOH PE=1 SV=1	0	1890000
2096	4048	Q9Y3E1	2.47	19	6	1		22620	Hepatoma-derived growth factor-related protein 3 OS=Homo sapiens OX=9606 GN=HDGFL3 PE=1 SV=1	0	437000
2323	3295	P14649	2.46	18	3	1	Carbamidomethylation; Deamidation (NQ); Oxidation (M)	22764	Myosin light chain 6B OS=Homo sapiens OX=9606 GN=MYL6B PE=1 SV=1	0	86400
2327	2421	P11169	2.48	4	1	1		53924	Solute carrier family 2 facilitated glucose transporter member 3 OS=Homo sapiens OX=9606 GN=SLC2A3 PE=1 SV=1	0	9740000
2527	1603	P28290	2.46	1	1	1		138386	Protein ITPRID2 OS=Homo sapiens OX=9606 GN=ITPRID2 PE=1 SV=3	0	215000
2528	2152	P55268	2.47	1	1	1	Carbamidomethylation	195980	Laminin subunit beta-2 OS=Homo sapiens OX=9606 GN=LAMB2 PE=1 SV=2	0	423000
2606	2858	Q12974	2.48	29	4	1	Carbamidomethylation	19127	Protein tyrosine phosphatase type IVA 2 OS=Homo sapiens OX=9606 GN=PTP4A2 PE=1 SV=1	0	2980000
2723	4436	Q5JT25	2.49	14	2	1	Deamidation (NQ); Acetylation (Protein N-term)	25038	Ras-related protein Rab-41 OS=Homo sapiens OX=9606 GN=RAB41 PE=1 SV=2	0	12700000
3075	6253	Q9P1F3	2.46	20	1	1	Deamidation (NQ); Acetylation (Protein N-term)	9056	Costars family protein ABRACL OS=Homo sapiens OX=9606 GN=ABRACL PE=1 SV=1	0	263000
3084	3568	Q03001	2.46	0	2	1		860679	Dystonin OS=Homo sapiens OX=9606 GN=DST PE=1 SV=4	0	218000
3090	2902	Q9BZJ0	6.51	2	2	2		100452	Crooked neck-like protein 1 OS=Homo sapiens OX=9606 GN=CRNKL1 PE=1 SV=4	0	929000
3118	2174	Q15646	2.47	3	1	1	Carbamidomethylation	59226	2'-5'-oligoadenylate synthase-like protein OS=Homo sapiens OX=9606 GN=OASL PE=1 SV=2	0	275000
3187	2647	Q9H1P3	2.46	3	1	1		55201	Oxysterol-binding protein-related protein 2 OS=Homo sapiens OX=9606 GN=OSBPL2 PE=1 SV=1	0	89100
3339	2864	Q9Y320	2.49	4	1	1		34038	Thioredoxin-related transmembrane protein 2 OS=Homo sapiens OX=9606 GN=TMX2 PE=1 SV=1	0	28300000
3456	3187	Q8IWJ2	2.47	1	1	1	Carbamidomethylation	195908	GRIP and coiled-coil domain-containing protein 2 OS=Homo sapiens OX=9606 GN=GCC2 PE=1 SV=4	0	347000
3465	3920	Q86X10	2.46	1	1	1	Carbamidomethylation	166798	Ral GTPase-activating protein subunit beta OS=Homo sapiens OX=9606 GN=RALGAPB PE=1 SV=1	0	85500
3603	3981	Q2NKX8	2.46	1	1	1		141103	DNA excision repair protein ERCC-6-like OS=Homo sapiens OX=9606 GN=ERCC6L PE=1 SV=1	0	240000
3698	3745	Q96GD4	2.47	4	1	1		39311	Aurora kinase B OS=Homo sapiens OX=9606 GN=AURKB PE=1 SV=3	0	1080000
3728	4190	Q9H553	6.81	5	2	2		47092	Alpha-1 3/1 6-mannosyltransferase ALG2 OS=Homo sapiens OX=9606 GN=ALG2 PE=1 SV=1	0	3050000
3775	4254	P05165	2.46	3	2	1	Carbamidomethylation	80059	Propionyl-CoA carboxylase alpha chain mitochondrial OS=Homo sapiens OX=9606 GN=PCCA PE=1 SV=4	0	268000
3826	3782	Q13426	2.47	3	1	1	Carbamidomethylation	38287	DNA repair protein XRCC4 OS=Homo sapiens OX=9606 GN=XRCC4 PE=1 SV=2	0	465000
3841	4191	O00584	2.46	6	1	1	Carbamidomethylation	29481	Ribonuclease T2 OS=Homo sapiens OX=9606 GN=RNASET2 PE=1 SV=2	0	188000
3849	3772	Q15800	2.47	4	1	1		35216	Methylsterol monooxygenase 1 OS=Homo sapiens OX=9606 GN=MSMO1 PE=1 SV=1	0	741000
3851	4179	Q9NWU1	2.47	5	1	1	Carbamidomethylation	48843	3-oxoacyl-[acyl-carrier-protein] synthase mitochondrial OS=Homo sapiens OX=9606 GN=OXSM PE=1 SV=1	0	1740000
3853	4261	P62166	2.47	7	2	1		21879	Neuronal calcium sensor 1 OS=Homo sapiens OX=9606 GN=NCS1 PE=1 SV=2	0	692000
4020	4520	P51946	2.47	4	1	1		37643	Cyclin-H OS=Homo sapiens OX=9606 GN=CCNH PE=1 SV=1	0	777000
4022	4855	Q52LW3	2.48	1	2	1		142063	Rho GTPase-activating protein 29 OS=Homo sapiens OX=9606 GN=ARHGAP29 PE=1 SV=2	0	2030000
4078	8997	P05114	2.46	8	1	1		10659	Non-histone chromosomal protein HMG-14 OS=Homo sapiens OX=9606 GN=HMGN1 PE=1 SV=3	0	267000
4094	4531	A8CG34	2.46	1	1	1		125092	Nuclear envelope pore membrane protein POM 121C OS=Homo sapiens OX=9606 GN=POM121C PE=1 SV=3	0	211000
4106	4547	Q9Y2H1	2.47	3	1	1		54003	Serine/threonine-protein kinase 38-like OS=Homo sapiens OX=9606 GN=STK38L PE=1 SV=3	0	1140000
4112	4293	Q9NYH9	2.47	1	1	1		70194	U3 small nucleolar RNA-associated protein 6 homolog OS=Homo sapiens OX=9606 GN=UTP6 PE=2 SV=2	0	1130000
4138	4358	Q8NB46	2.47	3	3	1	Carbamidomethylation	115077	Serine/threonine-protein phosphatase 6 regulatory ankyrin repeat subunit C OS=Homo sapiens OX=9606 GN=ANKRD52 PE=1 SV=3	0	731000
4141	4641	Q9NZI7	2.47	6	2	1		60491	Upstream-binding protein 1 OS=Homo sapiens OX=9606 GN=UBP1 PE=1 SV=1	0	1110000
4184	6761	Q9UJA3	2.46	2	2	1	Carbamidomethylation; Acetylation (Protein N-term)	93697	DNA helicase MCM8 OS=Homo sapiens OX=9606 GN=MCM8 PE=1 SV=2	0	177000
4230	4320	Q8NDX5	2.46	1	1	1	Carbamidomethylation	106161	Polyhomeotic-like protein 3 OS=Homo sapiens OX=9606 GN=PHC3 PE=1 SV=1	0	91000
4236	7054	O60613	2.48	8	1	1		18092	Selenoprotein F OS=Homo sapiens OX=9606 GN=SELENOF PE=1 SV=4	0	2050000
4247	4763	Q12982	6.37	6	2	2	Carbamidomethylation	36018	BCL2/adenovirus E1B 19 kDa protein-interacting protein 2 OS=Homo sapiens OX=9606 GN=BNIP2 PE=1 SV=1	0	516000
4257	4762	Q8NEY8	2.46	2	1	1		52737	Periphilin-1 OS=Homo sapiens OX=9606 GN=PPHLN1 PE=1 SV=2	0	143000
4261	4172	Q9H269	2.46	1	1	1		94694	Vacuolar protein sorting-associated protein 16 homolog OS=Homo sapiens OX=9606 GN=VPS16 PE=1 SV=2	0	65500
4265	4992	Q9H2K8	2.47	1	1	1	Carbamidomethylation	105406	Serine/threonine-protein kinase TAO3 OS=Homo sapiens OX=9606 GN=TAOK3 PE=1 SV=2	0	721000
4313	4602	O60930	6.82	11	2	2		32064	Ribonuclease H1 OS=Homo sapiens OX=9606 GN=RNASEH1 PE=1 SV=2	0	3140000
4380	4949	Q8TB37	2.47	3	1	1		34083	Iron-sulfur protein NUBPL OS=Homo sapiens OX=9606 GN=NUBPL PE=1 SV=3	0	363000
4395	4590	O43414	2.47	3	1	1	Carbamidomethylation	37238	ERI1 exoribonuclease 3 OS=Homo sapiens OX=9606 GN=ERI3 PE=1 SV=2	0	1240000
4416	7850	Q9NX18	2.46	7	1	1		19599	Succinate dehydrogenase assembly factor 2 mitochondrial OS=Homo sapiens OX=9606 GN=SDHAF2 PE=1 SV=1	0	129000
4444	9491	O15239	2.32	19	2	2		8072	NADH dehydrogenase [ubiquinone] 1 alpha subcomplex subunit 1 OS=Homo sapiens OX=9606 GN=NDUFA1 PE=1 SV=1	0	2280000
4448	4725	Q8IWT6	2.47	2	1	1		94199	Volume-regulated anion channel subunit LRRC8A OS=Homo sapiens OX=9606 GN=LRRC8A PE=1 SV=1	0	720000
4479	5029	Q15814	2.47	3	1	1	Carbamidomethylation; Acetylation (Protein N-term)	39248	Tubulin-specific chaperone C OS=Homo sapiens OX=9606 GN=TBCC PE=1 SV=2	0	397000
4500	5251	Q93100	2.47	1	1	1		124884	Phosphorylase b kinase regulatory subunit beta OS=Homo sapiens OX=9606 GN=PHKB PE=1 SV=3	0	774000
4501	5597	Q9H5N1	2.47	2	1	1		63543	Rab GTPase-binding effector protein 2 OS=Homo sapiens OX=9606 GN=RABEP2 PE=1 SV=2	0	481000
4507	4819	O96017	2.46	2	1	1	Carbamidomethylation	60915	Serine/threonine-protein kinase Chk2 OS=Homo sapiens OX=9606 GN=CHEK2 PE=1 SV=1	0	131000
4532	6095	O15514	2.47	6	1	1		16311	DNA-directed RNA polymerase II subunit RPB4 OS=Homo sapiens OX=9606 GN=POLR2D PE=1 SV=1	0	904000
4546	5286	P49761	2.47	2	1	1	Carbamidomethylation	73515	Dual specificity protein kinase CLK3 OS=Homo sapiens OX=9606 GN=CLK3 PE=1 SV=3	0	987000
4563	4822	P34059	2.47	2	1	1		58026	N-acetylgalactosamine-6-sulfatase OS=Homo sapiens OX=9606 GN=GALNS PE=1 SV=1	0	1630000
4583	6434	Q8TBP6	2.47	4	1	1		38125	Solute carrier family 25 member 40 OS=Homo sapiens OX=9606 GN=SLC25A40 PE=1 SV=1	0	655000
4596	5849	Q969J3	2.47	7	1	1		22222	BLOC-1-related complex subunit 5 OS=Homo sapiens OX=9606 GN=BORCS5 PE=1 SV=1	0	402000
4602	6564	Q6DKK2	2.46	3	1	1		42457	Tetratricopeptide repeat protein 19 mitochondrial OS=Homo sapiens OX=9606 GN=TTC19 PE=1 SV=4	0	164000
4681	5724	Q8N3X1	2.47	1	1	1	Carbamidomethylation	110266	Formin-binding protein 4 OS=Homo sapiens OX=9606 GN=FNBP4 PE=1 SV=3	0	483000
4682	5912	O43149	2.47	1	1	1	Deamidation (NQ); Acetylation (Protein N-term)	331075	Zinc finger ZZ-type and EF-hand domain-containing protein 1 OS=Homo sapiens OX=9606 GN=ZZEF1 PE=1 SV=6	0	997000
4689	5716	O95905	2.47	2	1	1		72758	Protein ecdysoneless homolog OS=Homo sapiens OX=9606 GN=ECD PE=1 SV=1	0	581000
4691	6640	Q9ULH7	2.46	1	1	1		118127	Myocardin-related transcription factor B OS=Homo sapiens OX=9606 GN=MRTFB PE=1 SV=3	0	199000
4692	6804	Q6YHU6	2.46	1	1	1		219605	Thyroid adenoma-associated protein OS=Homo sapiens OX=9606 GN=THADA PE=1 SV=1	0	158000
4705	6931	O75127	2.47	1	1	1		78856	Pentatricopeptide repeat-containing protein 1 mitochondrial OS=Homo sapiens OX=9606 GN=PTCD1 PE=1 SV=2	0	326000
4708	5197	Q8TDZ2	2.46	1	1	1		117875	[F-actin]-monooxygenase MICAL1 OS=Homo sapiens OX=9606 GN=MICAL1 PE=1 SV=2	0	155000
4720	5816	Q6YHK3	2.47	1	1	1		161688	CD109 antigen OS=Homo sapiens OX=9606 GN=CD109 PE=1 SV=2	0	509000
4737	5616	Q5BKT4	2.47	4	1	1		55606	Dol-P-Glc:Glc(2)Man(9)GlcNAc(2)-PP-Dol alpha-1 2-glucosyltransferase OS=Homo sapiens OX=9606 GN=ALG10 PE=2 SV=1	0	950000
4742	6161	Q66K14	2.47	1	1	1		140525	TBC1 domain family member 9B OS=Homo sapiens OX=9606 GN=TBC1D9B PE=1 SV=3	0	451000
4746	6673	Q96S99	2.47	3	1	1	Carbamidomethylation	31195	Pleckstrin homology domain-containing family F member 1 OS=Homo sapiens OX=9606 GN=PLEKHF1 PE=1 SV=3	0	619000
4748	6930	O43303	2.46	1	1	1		113424	Centriolar coiled-coil protein of 110 kDa OS=Homo sapiens OX=9606 GN=CCP110 PE=1 SV=3	0	143000
4753	9122	A6NHX0	2.47	5	1	1		36056	Cytosolic arginine sensor for mTORC1 subunit 2 OS=Homo sapiens OX=9606 GN=CASTOR2 PE=1 SV=3	0	734000
4759	5753	Q8N5L8	2.47	6	1	1		17631	Ribonuclease P protein subunit p25-like protein OS=Homo sapiens OX=9606 GN=RPP25L PE=1 SV=1	0	593000
4767	7141	Q96QE5	2.48	6	1	1		41676	Transcription elongation factor mitochondrial OS=Homo sapiens OX=9606 GN=TEFM PE=1 SV=1	0	2190000
4777	11135	Q9BQF6	2.46	1	1	1		119658	Sentrin-specific protease 7 OS=Homo sapiens OX=9606 GN=SENP7 PE=1 SV=4	0	41600
4800	7978	P42336	2.46	1	1	1		124284	Phosphatidylinositol 4 5-bisphosphate 3-kinase catalytic subunit alpha isoform OS=Homo sapiens OX=9606 GN=PIK3CA PE=1 SV=2	0	111000
4801	8369	Q8WV41	2.47	1	1	1		65265	Sorting nexin-33 OS=Homo sapiens OX=9606 GN=SNX33 PE=1 SV=1	0	499000
4811	7151	Q9GZV1	2.47	3	1	1		39859	Ankyrin repeat domain-containing protein 2 OS=Homo sapiens OX=9606 GN=ANKRD2 PE=1 SV=3	0	390000
4812	7160	Q9H3H1	2.46	3	1	1		52725	tRNA dimethylallyltransferase OS=Homo sapiens OX=9606 GN=TRIT1 PE=1 SV=1	0	87600
4815	7431	Q6EMK4	2.47	2	1	1		71713	Vasorin OS=Homo sapiens OX=9606 GN=VASN PE=1 SV=1	0	416000
4823	8140	O00479	2.48	14	1	1		9539	High mobility group nucleosome-binding domain-containing protein 4 OS=Homo sapiens OX=9606 GN=HMGN4 PE=1 SV=3	0	2680000
4832	9301	Q8IXQ5	2.47	1	1	1	Carbamidomethylation	65992	Kelch-like protein 7 OS=Homo sapiens OX=9606 GN=KLHL7 PE=1 SV=2	0	369000
4836	6776	Q9Y244	2.47	7	1	1		15789	Proteasome maturation protein OS=Homo sapiens OX=9606 GN=POMP PE=1 SV=1	0	692000
4837	6886	O00623	2.47	4	1	1		40797	Peroxisome assembly protein 12 OS=Homo sapiens OX=9606 GN=PEX12 PE=1 SV=1	0	395000
4843	7545	P17813	2.46	3	1	1		70578	Endoglin OS=Homo sapiens OX=9606 GN=ENG PE=1 SV=2	0	164000
4858	9395	Q9NWW5	2.47	4	1	1		35919	Ceroid-lipofuscinosis neuronal protein 6 OS=Homo sapiens OX=9606 GN=CLN6 PE=1 SV=1	0	610000
4861	9571	Q9HAS0	2.47	4	1	1	Carbamidomethylation	44622	Protein Njmu-R1 OS=Homo sapiens OX=9606 GN=C17orf75 PE=1 SV=2	0	590000
4867	10325	Q587I9	2.47	7	1	1		21790	Vesicle transport protein SFT2C OS=Homo sapiens OX=9606 GN=SFT2D3 PE=2 SV=1	0	291000
4873	8303	O43653	2.47	9	1	1		11959	Prostate stem cell antigen OS=Homo sapiens OX=9606 GN=PSCA PE=1 SV=2	0	1300000
4874	8648	Q8WU76	2.46	1	1	1		75127	Sec1 family domain-containing protein 2 OS=Homo sapiens OX=9606 GN=SCFD2 PE=1 SV=2	0	204000
4891	10138	Q96GC9	2.48	2	1	1		46238	Vacuole membrane protein 1 OS=Homo sapiens OX=9606 GN=VMP1 PE=1 SV=1	0	3560000
4904	9927	Q6NTF9	2.48	9	1	1	Carbamidomethylation	39202	Rhomboid domain-containing protein 2 OS=Homo sapiens OX=9606 GN=RHBDD2 PE=2 SV=2	0	1980000

## Sheet: 交集-上调
Accession
P13674
Q8TEQ6
Q96SB8
Q9Y4C8
Q9C0G6
Q9Y3P9
O75663
P11532
Q7L592
P62380
P02787
Q9P260
Q9NYG2
Q9UNF1
Q12805
Q8TBA6
P33552
Q96K37
P21359
Q9NX00
O43688
Q9Y320
Q15800
Q9H5N1
O15514

## Sheet: 交集-下调
Accession
Q12873
Q96Q15
Q5T848
Q14592
P56211
Q9Y5U2
Q12929
P05386
O14734
O00767
Q8IYS1
Q6ZSJ8
Q8N6U8
P68402
Q6NXR4
Q9Y4G6
Q9BTC0
Q9Y608
Q86WX3
Q8WUA2
Q14061
O00488
Q71UM5
O14681
Q9BXW9
Q96BW5
P22670
Q9UK61
Q9Y484
Q96CW5
Q9BZQ6
Q04724
A6NIH7
P61927
P13929
Q9NYJ1
Q9UK59
Q5TBB1
Q9NSV4
P98179
Q9Y617
Q9BV57
Q9NS87
P04156
Q9BQE4
Q8IU81
Q9UKJ3
Q9BRP8
Q86U38
P50479
P42677
Q05655
Q9NPL8
Q99816
Q9UHD9
Q93096
Q5T1M5
Q8N6N3
Q8NI22
Q9Y605
P68400
P11498
Q9NR09
Q9UPN6
O14733
P50897
O95684
Q92930
Q8IXM3
Q9H0K6
Q53FA7
Q147X3
